# Supplementary material for: Causal effects of systemic inflammatory regulators on chronic kidney diseases and renal function: a bidirectional Mendelian randomization study
Source: Front Immunol. 2023 Aug 30;14:1229636. doi: 10.3389/fimmu.2023.1229636 (PMC10498994; doi:10.3389/fimmu.2023.1229636)
Supplement: Supplementary file 2 [file Table_1.xlsx]

## Sheet: TOC
eTable of contents
eTable 1. Details of systemic inflammatory regulators predicting SNPs with chronic kidney disease (with SNPs reaching p < 5 x 10-6).
eTable 2. Details of systemic inflammatory regulators predicting SNPs with estimated glomerular filtration rate (with SNPs reaching p < 5 x 10-6).
eTable 3. Details of systemic inflammatory regulators predicting SNPs with rapid3 (with SNPs reaching p < 5 x 10-6).
eTable 4. Details of systemic inflammatory regulators predicting SNPs with CKDi25 (with SNPs reaching p < 5 x 10-6).
eTable 5. Details of systemic inflammatory regulators predicting SNPs with dialysis (with SNPs reaching p < 5 x 10-6).
eTable 6. Details of chronic kidney disease predicting SNPs with systemic inflammatory regulators (with SNPs reaching p < 5 x 10-8).
eTable 7. Details of estimated glomerular filtration rate predicting SNPs with systemic inflammatory regulators (with SNPs reaching p < 5 x 10-8).
eTable 8. Details of Rapid3 predicting SNPs with systemic inflammatory regulators (with SNPs reaching p < 5 x 10-6).
eTable 9. Details of CKDi25 predicting SNPs with systemic inflammatory regulators (with SNPs reaching p < 5 x 10-8).
eTable 10. Details of dialysis predicting SNPs with systemic inflammatory regulators (with SNPs reaching p < 5 x 10-8).
eTable 11. Detailed information of the cytokine datasets used in this study.

## Sheet: eTable1
eTable 1. Details of systemic inflammatory regulators predicting SNPs with chronic kidney disease (with SNPs reaching p < 5 x 10-6).
Systemic inflammatory regulators							Chronic kidney disease
SNP	effect_allele	other_allele	Effect	Standard Error	P value	F-statistic	Effect	Standard Error	P value				Back to TOC
CRACK
rs2070074	G	A	-0.4467	0.0374	1.78e-32	142.656	-0.037	0.026	0.15
rs3766110	C	A	0.1287	0.0278	3.85e-06	21.4322	0.021	0.018	0.25
rs2731674	G	T	0.1333	0.0267	5.63495e-07	24.9251	0.043	0.02	0.0280001
GROα
rs1113500	T	G	0.1174	0.0244	1.57e-06	23.1503	0.0062	0.0099	0.5325
rs118158560	A	G	0.2703	0.0594	3.42e-06	20.7071	-0.0128	0.0223	0.5659
rs12075	A	G	0.3751	0.0237	1.24e-55	250.494	0.0074	0.0098	0.4504
rs140734053	A	G	0.7257	0.1561	3.58e-06	21.6127	0.053	0.0377	0.1593
rs185768063	G	A	-0.3998	0.076	1.46e-07	27.6731	-0.0435	0.0549	0.4282
rs188345231	T	C	0.623	0.1323	4.34e-06	22.1746	-0.002	0.0342	0.954
rs2422841	A	G	-0.1657	0.0361	4.66e-06	21.0684	-0.0285	0.0174	0.1016
rs508977	G	T	0.3802	0.028	7.56e-42	184.378	0.0175	0.0113	0.1211
rs62024303	G	A	0.3053	0.0666	4.41e-06	21.0138	0.0184	0.0273	0.5002
rs78653452	T	G	-0.7362	0.1558	1.21e-06	22.3284	-0.0088	0.0517	0.8651
IL7
rs117509142	C	T	0.327	0.0688	1.99e-06	22.5901	0.0457	0.0266	0.08551
rs141425475	C	T	0.4781	0.1016	2.53e-06	22.1437	0.0542	0.0394	0.169
rs144701438	A	G	-0.4819	0.0989	9.75e-07	23.7422	-0.0411	0.0328	0.2103
rs17091524	C	T	-0.4924	0.1013	1.91e-06	23.6275	0.0023	0.0339	0.9451
rs28793375	T	C	0.1638	0.0361	4.46e-06	20.588	0.014	0.0132	0.2875
rs4320361	T	G	-0.3245	0.0249	6.87e-39	169.836	-0.0095	0.0098	0.3332
rs62006410	T	C	-0.1557	0.0303	3.39e-07	26.4054	-0.0138	0.0126	0.2745
rs75904417	C	A	0.1698	0.0349	1.16e-06	23.6714	-0.0061	0.014	0.6611
rs77981494	C	T	0.5178	0.1064	1.07e-06	23.6832	-0.0044	0.0362	0.9031
IL8
rs11634944	C	T	0.1214	0.0252	1.29e-06	23.2079	0.0017	0.0102	0.868
rs12075	A	G	0.12	0.0236	3.88302e-07	25.8546	0.0074	0.0098	0.4504
rs141926526	C	A	0.6149	0.1308	2.56998e-06	22.1001	0.0153	0.0245	0.5339
rs2673604	A	C	-0.1266	0.0255	7.01698e-07	24.6483	0.0001	0.0106	0.9926
IL13
rs117795020	A	G	-0.3522	0.0716	9.86e-07	24.1965	-0.0005	0.045	0.9913
rs12623722	A	G	-0.1185	0.0258	4.19e-06	21.0959	0.0132	0.0108	0.2236
rs139083458	T	C	0.9902	0.2107	2.81e-06	22.086	0.0008	0.0406	0.9833
rs142167313	C	T	0.313	0.0617	3.98e-07	25.7347	0.1105	0.0457	0.01567
rs27949	T	C	-0.1168	0.0252	3.43e-06	21.4825	0.0057	0.01	0.5666
rs6799107	C	T	0.1459	0.0301	1.25e-06	23.4951	0.0158	0.0117	0.1778
rs7073807	C	T	-0.1682	0.0356	2.37e-06	22.323	-0.0344	0.0153	0.02465
rs75995699	A	G	0.3319	0.0698	2.64e-06	22.6102	0.0669	0.0286	0.01915
rs9472168	G	A	-0.4244	0.0248	1.08e-65	292.851	-0.0104	0.0098	0.2886
NGFβ
rs28637706	T	G	-0.1589	0.0263	1.42e-09	36.5037	-0.0054	0.0101	0.5937
rs67476890	T	C	0.1769	0.0379	3.13e-06	21.786	0.029	0.0141	0.03963
rs71641308	T	C	0.2043	0.0432	2.3e-06	22.365	0.0176	0.0196	0.3704
rs72780728	A	G	0.1883	0.0403	2.99e-06	21.8319	0.0059	0.0166	0.725
rs73472576	C	T	0.1181	0.0252	2.69e-06	21.9634	-0.0117	0.0104	0.2586
rs7970581	G	T	-0.138	0.0282	9.27e-07	23.9475	-0.0232	0.0112	0.03791
rs9436119	A	G	-0.1121	0.0246	3.91e-06	20.7654	-0.013	0.01	0.1911
SCGFβ
rs112346514	T	C	-0.3314	0.0711	2.37e-06	21.7253	0.0272	0.0303	0.3691
rs116924815	T	C	0.6079	0.0738	1.74e-16	67.8503	0.0094	0.0341	0.7819
rs117716477	A	C	0.8384	0.0841	1.34e-23	99.3826	0.1328	0.0473	0.005023
rs12480722	C	T	-0.1624	0.0355	4.72e-06	20.9274	-0.0014	0.0145	0.9253
rs139413256	A	G	-0.5377	0.1084	7.04e-07	24.6049	-0.0366	0.0307	0.2336
rs143829871	C	T	0.1902	0.04	1.9e-06	22.61	0.0194	0.0201	0.335
rs151194174	A	G	0.4635	0.0942	1.13e-06	24.2102	0.0026	0.0348	0.9401
rs17876031	G	A	0.1514	0.0255	2.25e-09	35.251	0.0257	0.0106	0.0151
rs264162	G	A	-0.1097	0.0234	2.68e-06	21.9777	-0.0081	0.0098	0.4065
rs34911860	A	G	-0.3675	0.0789	3.24e-06	21.6951	0.0609	0.0681	0.3712
rs4656185	A	G	0.205	0.0256	1.16e-15	64.1251	0.0191	0.0096	0.0475
rs4737732	G	A	0.1147	0.0252	4.68e-06	20.7169	-0.0095	0.0108	0.3798
rs7762066	C	T	-0.1389	0.0299	3.5e-06	21.5805	0.0102	0.011	0.353
rs78217154	C	T	-0.3997	0.0864	3.77e-06	21.4013	0.005	0.0386	0.8978
TRAIL
rs11618126	G	A	-0.8908	0.1914	1.46e-06	21.6609	0.0439	0.0464	0.3445
rs11657269	G	A	-0.1188	0.026	4.78e-06	20.8779	-0.0119	0.0129	0.3562
rs11699445	G	T	-0.0746	0.0161	3.27e-06	21.4697	0.004	0.0099	0.6851
rs13185784	A	G	0.0846	0.0183	3.9e-06	21.3717	0.0127	0.0108	0.2423
rs13278062	T	G	0.0801	0.0157	3.57e-07	26.0295	-0.0138	0.0098	0.1566
rs138987090	G	A	0.7497	0.0752	4.5e-23	99.3892	0.0195	0.0993	0.8441
rs146783010	G	A	0.6016	0.135	4.83e-06	19.8586	-0.0251	0.0473	0.5953
rs148051545	T	C	-0.3921	0.0848	3.86e-06	21.3797	0.0455	0.0345	0.187
rs193112415	C	T	1.0421	0.0623	2.15e-62	279.797	-0.094	0.036	0.009059
rs57396456	C	T	0.5626	0.0518	1.25e-27	117.961	0.0169	0.0297	0.569
rs62093514	T	C	1.0618	0.0552	6.86e-82	370.005	0.0021	0.0328	0.9485
rs73039026	C	A	0.2999	0.0635	2.02e-06	22.3052	0.0518	0.0496	0.2958
rs747324	C	T	0.0855	0.0178	1.61e-06	23.0724	-0.0116	0.01	0.2452
rs74778900	T	C	0.5906	0.0532	2.59e-28	123.243	-0.0521	0.0425	0.2205
rs75928541	A	G	0.275	0.0593	4.24e-06	21.5058	0.0907	0.0362	0.01226
rs79287178	A	G	-0.4317	0.0421	9.12e-25	105.148	0.0462	0.0294	0.1163
TNFβ
rs753274	T	C	-0.1736	0.0371	2.773e-06	21.8953	-0.026	0.015	0.0940005
rs7629875	G	A	-0.3766	0.0774	1.373e-06	23.6744	-0.024	0.034	0.47
SDF-1α
rs12407262	A	G	0.1179	0.0266	3.98804e-06	19.6456	0.032	0.021	0.13
rs482700	A	G	-0.0893	0.0203	1.56899e-06	19.3513	-0.0084	0.017	0.62
Abbreviations:
F-statistic >10 suggests sufficient strength to ensure the validity of the instrumental variable.
Beta for systemic inflammatory regulators represent change in standard deviation per 1 copy of effect allele.
CTACK, cutaneous T-cell attracting; TRAIL, TNF-related apoptosis inducing ligand; SCGFβ, stem cell growth factor beta levels; NGFβ, beta-nerve growth factor levels; GROa, growth-regulated oncogene-alpha; IL, interleukin;TNF-β, tumor necrosis factor beta levels;SDF-1a, stromal-cell-derived factor 1 alpha levels.

## Sheet: eTable2
eTable 2. Details of systemic inflammatory regulators predicting SNPs with estimated glomerular filtration rate (with SNPs reaching p < 5 x 10-6).
Systemic inflammatory regulators							Estimated glomerular filtration rate
SNP	effect_allele	other_allele	Effect	Standard Error	P value	F-statistic	Effect	Standard Error	P value				Back to TOC
IL-4
rs10512267	C	T	0.0824	0.0161	2.94e-07	26.1941	0.0001	0.0003	0.6407
rs116705532	G	T	0.4678	0.0978	1.76e-06	22.8793	0.0015	0.0012	0.2136
rs117146485	C	T	0.2924	0.0629	2.71e-06	21.6099	-0.0018	0.0015	0.2423
rs17713451	A	G	0.1274	0.0253	4.97e-07	25.357	0.0009	0.0004	0.02808
rs73023729	A	G	-0.1796	0.0366	9.03e-07	24.0797	-0.001	0.0011	0.3625
rs7613691	G	A	-0.1775	0.0384	4.05e-06	21.3665	-0.0016	0.0006	0.005744
rs79597994	T	C	-0.5831	0.127	4.32e-06	21.0804	-0.0019	0.0009	0.03661
rs9508291	C	T	0.1676	0.0359	3.03e-06	21.7951	-0.0001	0.0006	0.7928
rs9941733	G	A	-0.114	0.0229	6.88e-07	24.7821	-0.0002	0.0004	0.6906
NGF-β
rs28637706	T	G	-0.1589	0.0263	1.42e-09	36.5037	0.0001	0.0003	0.721
rs67476890	T	C	0.1769	0.0379	3.13e-06	21.786	-0.0006	0.0004	0.1504
rs71641308	T	C	0.2043	0.0432	2.3e-06	22.365	-0.0019	0.0005	0.0002486
rs72780728	A	G	0.1883	0.0403	2.99e-06	21.8319	0.0001	0.0005	0.8487
rs73472576	C	T	0.1181	0.0252	2.69e-06	21.9634	0.0003	0.0003	0.2347
rs7970581	G	T	-0.138	0.0282	9.27e-07	23.9475	0.0002	0.0003	0.4822
rs9436119	A	G	-0.1121	0.0246	3.91e-06	20.7654	0.0013	0.0003	4.43e-06
IL-2ra
rs11241559	G	T	0.1264	0.0266	2e-06	22.5804	0	0.0003	0.9736
rs115360066	G	A	-0.1867	0.0379	8.06e-07	24.2667	0.0003	0.0005	0.5616
rs117244812	A	G	-0.7064	0.1488	2.1e-06	22.537	-0.0018	0.0013	0.1697
rs12722497	A	C	0.6279	0.0485	1.57e-38	167.609	0.0008	0.0005	0.08564
rs185231391	C	T	-0.8503	0.1809	1.47e-06	22.0936	-0.0033	0.0013	0.01301
rs4733117	C	A	-0.1369	0.0292	2.63e-06	21.9807	-0.0002	0.0004	0.6289
rs61705228	T	C	0.3303	0.0716	3.99e-06	21.281	-0.0007	0.0006	0.2708
PDGF
rs116445074	T	G	0.2931	0.0587	3.11e-07	24.9319	-0.0006	0.0011	0.5758
rs11766649	G	A	-0.0908	0.0196	3.53e-06	21.4615	-0.0001	0.0003	0.6926
rs11916118	G	A	-0.0889	0.0194	4.93e-06	20.9991	0	0.0004	0.9879
rs12289510	G	A	0.078	0.0158	7.69e-07	24.3711	-0.0002	0.0003	0.3625
rs13412535	A	G	0.3352	0.0214	2.46e-55	245.347	0.0005	0.0003	0.1681
rs2324229	C	T	-0.0894	0.0161	3.48e-08	30.8335	0	0.0003	0.9249
rs35859699	A	G	-0.3952	0.0842	2.07e-06	22.0298	-0.0006	0.001	0.5612
rs4965869	T	C	0.184	0.0181	5.66e-24	103.342	0.0001	0.0003	0.7763
rs55680718	T	C	-0.1383	0.0246	1.86e-08	31.6063	-0.0004	0.0004	0.3832
rs72777070	G	T	0.1069	0.02	8.98e-08	28.569	0.0003	0.0004	0.3289
rs73162807	A	C	-0.2391	0.0499	1.74e-06	22.9593	-0.0013	0.001	0.1584
rs9936075	G	A	0.0782	0.0164	1.76e-06	22.7366	-0.0004	0.0003	0.1785
rs9941733	G	A	-0.1161	0.0228	3.31e-07	25.9295	-0.0002	0.0004	0.6906
SCF
rs113127926	A	C	0.1982	0.042	2.27e-06	22.2694	-0.0006	0.0006	0.2789
rs13412535	A	G	-0.1067	0.0213	6.04e-07	25.094	0.0005	0.0003	0.1681
rs1557570	T	G	0.1186	0.017	2.74e-12	48.6711	-0.0004	0.0003	0.1839
rs1568119	T	C	-0.5906	0.1129	1.24e-07	27.3652	0.0004	0.0014	0.7811
rs1942355	T	C	-0.0716	0.0157	4.7e-06	20.7982	0.0003	0.0003	0.3522
rs4841899	C	T	0.1004	0.0178	1.78e-08	31.8147	0.0002	0.0003	0.5788
rs635634	T	C	-0.1032	0.0191	6.74e-08	29.1939	0.0025	0.0004	9.26e-13
rs7039247	G	C	-0.0806	0.0168	1.6e-06	23.0171	0.0003	0.0003	0.2642
rs80271436	A	G	-0.237	0.0485	9.95e-07	23.8788	0.0004	0.0006	0.5212
SCGF-β
rs112346514	T	C	-0.3314	0.0711	2.37e-06	21.7253	0.0018	0.0008	0.02449
rs116924815	T	C	0.6079	0.0738	1.74e-16	67.8503	0.0004	0.0009	0.6304
rs117716477	A	C	0.8384	0.0841	1.34e-23	99.3826	-0.0023	0.0012	0.05862
rs12480722	C	T	-0.1624	0.0355	4.72e-06	20.9274	-0.0002	0.0004	0.6678
rs139413256	A	G	-0.5377	0.1084	7.04e-07	24.6049	-0.0004	0.0008	0.6076
rs143829871	C	T	0.1902	0.04	1.9e-06	22.61	-0.0002	0.0006	0.7744
rs151194174	A	G	0.4635	0.0942	1.13e-06	24.2102	-0.0002	0.001	0.7994
rs17876031	G	A	0.1514	0.0255	2.25e-09	35.251	-0.0021	0.0003	2.64e-12
rs264162	G	A	-0.1097	0.0234	2.68e-06	21.9777	0.0002	0.0003	0.5368
rs34911860	A	G	-0.3675	0.0789	3.24e-06	21.6951	0.0012	0.0015	0.4348
rs4656185	A	G	0.205	0.0256	1.16e-15	64.1251	-0.0003	0.0003	0.2438
rs4737732	G	A	0.1147	0.0252	4.68e-06	20.7169	0.0001	0.0003	0.8485
rs7762066	C	T	-0.1389	0.0299	3.5e-06	21.5805	0.0001	0.0003	0.7184
rs78217154	C	T	-0.3997	0.0864	3.77e-06	21.4013	-0.0007	0.001	0.4906
SDF-1α
rs10474392	G	A	-0.0962	0.0178	1.24e-06	29.2086	0.0002	0.0003	0.5358
rs12407262	A	G	0.1179	0.0266	3.99e-06	19.6456	-0.0003	0.0004	0.4726
rs13400104	G	A	0.0647	0.0189	4.53e-06	11.7188	-0.0009	0.0004	0.01878
rs139840550	A	G	0.1834	0.0549	3.79e-06	11.1597	-0.0005	0.0008	0.5018
rs149893336	G	A	0.5034	0.1081	4.52e-06	21.6858	0.0001	0.0011	0.9391
rs4581824	G	T	0.0701	0.0173	3.05e-06	16.4189	0.0003	0.0003	0.3905
rs482700	A	G	-0.0893	0.0203	1.57e-06	19.3513	0.0005	0.0003	0.1114
rs67689854	A	C	-0.0681	0.0195	3.07e-06	12.1962	0.0024	0.0004	1.44e-08
rs9267091	A	G	0.0781	0.0203	3.63e-06	14.8016	-0.0017	0.0003	1.83e-07
Abbreviations:
F-statistic >10 suggests sufficient strength to ensure the validity of the instrumental variable.
Beta for systemic inflammatory regulators represent change in standard deviation per 1 copy of effect allele.
SCGF-β, stem cell growth factor beta levels; NGF-β, beta-nerve growth factor levels; IL, interleukin; SDF-1α, stromal-cell-derived factor 1 alpha levels; SCF, stem cell factor levels; PDGF, platelet-derived growth factor BB levels.

## Sheet: eTable3
eTable 3. Details of systemic inflammatory regulators predicting SNPs with rapid3 (with SNPs reaching p < 5 x 10-6).
Systemic inflammatory regulators							Rapid3
SNP	effect_allele	other_allele	Effect	Standard Error	P value	F-statistic	Effect	Standard Error	P value				Back to TOC
IFN-γ
rs10487554	A	G	-0.0895	0.0183	1.09e-06	23.919	-0.0009565	0.0105	0.8316
rs115729819	G	A	-0.2484	0.0515	1.38e-06	23.2642	-0.0187005	0.0444	0.3313
rs11843756	G	T	-0.184	0.0393	3.09e-06	21.9205	-0.00957836	0.0253	0.3829
rs12420286	C	T	-0.2376	0.0501	2.08e-06	22.4914	-0.011232	0.0237	0.2742
rs1867282	T	C	0.0774	0.0166	3.15e-06	21.7403	-0.00117418	0.0098	0.786
rs2073438	A	G	0.0898	0.0188	1.68e-06	22.8159	0.00877045	0.0102	0.04916
rs74148555	T	C	-0.3732	0.0774	2.64e-06	23.2488	-0.00983881	0.0306	0.4588
rs78296352	T	G	0.343	0.0652	1.38e-07	27.6753	-0.00383871	0.0284	0.7576
IL-7
rs117509142	C	T	0.327	0.0688	1.99e-06	22.5901	0.00506726	0.0263	0.6575
rs141425475	C	T	0.4781	0.1016	2.53e-06	22.1437	0.00780007	0.0382	0.6386
rs144701438	A	G	-0.4819	0.0989	9.75e-07	23.7422	0.00552369	0.0317	0.06891
rs17091524	C	T	-0.4924	0.1013	1.91e-06	23.6275	-0.00324506	0.0329	0.08192
rs28793375	T	C	0.1638	0.0361	4.46e-06	20.588	0.0101943	0.0134	0.07998
rs4320361	T	G	-0.3245	0.0249	6.87e-39	169.836	-0.0045842	0.01	0.2928
rs62006410	T	C	-0.1557	0.0303	3.39e-07	26.4054	-0.0117087	0.0129	0.01667
rs75904417	C	A	0.1698	0.0349	1.16e-06	23.6714	-0.00160392	0.0141	0.03941
rs77981494	C	T	0.5178	0.1064	1.07e-06	23.6832	-0.00239521	0.0352	0.8746
rs78346957	A	G	0.4588	0.1007	4.51e-06	20.7581	0.0265333	0.04	0.01264
IL-8
rs11634944	C	T	0.1214	0.0252	1.29e-06	23.2079	0.00687252	0.0102	0.1238
rs12075	A	G	0.12	0.0236	3.88302e-07	25.8546	0.00804631	0.0103	0.07291
rs141926526	C	A	0.6149	0.1308	2.56998e-06	22.1001	0.0118872	0.0247	0.2668
rs2673604	A	C	-0.1266	0.0255	7.01698e-07	24.6483	-0.000912977	0.0108	0.8456
IL-13
rs117795020	A	G	-0.3522	0.0716	9.86e-07	24.1965	0.00697919	0.0476	0.7348
rs12623722	A	G	-0.1185	0.0258	4.19e-06	21.0959	-0.00718148	0.0108	0.1289
rs139083458	T	C	0.9902	0.2107	2.81e-06	22.086	0.00727825	0.0436	0.6998
rs142167313	C	T	0.313	0.0617	3.98e-07	25.7347	-0.0109357	0.0505	0.6177
rs27949	T	C	-0.1168	0.0252	3.43e-06	21.4825	-0.000304113	0.0097	0.9436
rs6799107	C	T	0.1459	0.0301	1.25e-06	23.4951	0.00528701	0.012	0.3136
rs7073807	C	T	-0.1682	0.0356	2.37e-06	22.323	0.00156628	0.0154	0.8155
rs75995699	A	G	0.3319	0.0698	2.64e-06	22.6102	0.00825942	0.0312	0.5419
rs9472168	G	A	-0.4244	0.0248	1.08e-65	292.851	-0.00410632	0.0101	0.3515
TNF-α
rs10834997	A	G	-0.1247	0.0258	1.32902e-06	23.3611	-0.010061	0.0096	0.01617
rs111332265	G	A	0.3766	0.0754	6.62995e-07	24.947	0.0308171	0.0205	0.0005282
rs79105320	A	G	0.5605	0.1179	3.59203e-06	22.6008	0.00285693	0.0404	0.8694
rs8121916	A	C	0.1306	0.0278	2.72301e-06	22.0697	0.0093659	0.0104	0.03832
Abbreviations:
F-statistic >10 suggests sufficient strength to ensure the validity of the instrumental variable.
Beta for systemic inflammatory regulators represent change in standard deviation per 1 copy of effect allele.
Rapid3: rapid decline in renal function, i.e., a decline in eGFR of more than 3 mL/min/1.73 m2 per year.
IL, interleukin; TNF-α, tumor necrosis factor alpha levels; IFN-γ, interferon gamma levels.

## Sheet: eTable4
eTable 4. Details of systemic inflammatory regulators predicting SNPs with CKDi25 (with SNPs reaching p < 5 x 10-6).
Systemic inflammatory regulators							CKDi25
SNP	effect_allele	other_allele	Effect	Standard Error	P value	F-statistic	Effect	Standard Error	P value				Back to TOC
MIP1β
rs11130043	A	G	-0.0731	0.0157	3.22e-06	21.6788	-0.00056495	0.013	0.9205
rs113010081	C	T	0.5954	0.0236	3.85e-140	636.493	0.00935041	0.0248	0.3862
rs113877493	T	C	-0.6124	0.0218	1.62e-173	789.146	-0.0166444	0.0288	0.1831
rs116237296	A	G	0.5437	0.1115	7.23e-07	23.7777	0.0612262	0.0685	0.03979
rs117453826	G	A	0.5774	0.0593	5.07e-22	94.8078	-0.0262881	0.061	0.3216
rs141102180	T	G	0.3225	0.0393	1.08e-16	67.3402	0.00915333	0.057	0.7109
rs17138331	G	A	0.1391	0.0295	2.26e-06	22.2336	0.0141695	0.0245	0.1833
rs17641689	G	A	0.2448	0.0293	1.28e-16	69.8052	0.006035	0.027	0.6047
rs2079664	G	A	-0.0995	0.0176	1.51e-08	31.961	0.000434512	0.0167	0.9519
rs281749	C	T	-0.0799	0.0171	3.17e-06	21.8324	-0.00475116	0.0136	0.4245
rs34437725	C	T	0.2633	0.0483	7.67e-08	29.7172	-0.0283679	0.0586	0.2643
rs72791296	T	C	0.2369	0.0466	3.78e-07	25.8439	-0.00113064	0.036	0.9428
rs72799710	T	C	-0.1014	0.0218	3.21e-06	21.6353	-0.012915	0.0197	0.1305
rs74810984	C	T	-0.2206	0.0474	1.96e-06	21.6598	-0.00384812	0.059	0.8803
rs76582507	A	G	0.3175	0.0677	3.26e-06	21.9943	0.024978	0.0696	0.4088
rs76583883	T	G	-0.2317	0.0511	4.99e-06	20.5594	0.0137639	0.0312	0.3092
rs76776296	G	A	-0.2997	0.0598	5.55e-07	25.1172	0.00195874	0.0434	0.9178
TNF-α
rs10834997	A	G	-0.1247	0.0258	1.32902e-06	23.3611	-0.0118425	0.0135	0.04403
rs111332265	G	A	0.3766	0.0754	6.62995e-07	24.947	-0.00238207	0.0339	0.8712
rs115669577	A	G	0.9889	0.1995	8.284e-07	24.5708	0.0355498	0.0584	0.1611
rs79105320	A	G	0.5605	0.1179	3.59203e-06	22.6008	0.0201126	0.0609	0.4471
rs8121916	A	C	0.1306	0.0278	2.72301e-06	22.0697	0.00264115	0.0148	0.6796
Abbreviations:
F-statistic >10 suggests sufficient strength to ensure the validity of the instrumental variable.
Beta for systemic inflammatory regulators represent change in standard deviation per 1 copy of effect allele.
CKDi25: rapid progression to chronic kidney disease (CKD), i.e., a decrease in eGFR ≥ 25% of baseline, along with progression from no CKD to CKD.
TNF-α, tumor necrosis factor alpha levels; MIP1bβ, macrophage inflammatory protein 1 beta levels.

## Sheet: eTable5
eTable 5. Details of systemic inflammatory regulators predicting SNPs with dialysis (with SNPs reaching p < 5 x 10-6).
Systemic inflammatory regulators							Dialysis
SNP	effect_allele	other_allele	Effect	Standard Error	P value	F-statistic	Effect	Standard Error	P value				Back to TOC
IFN-γ
rs10487554	A	G	-0.0895	0.0183	1.09e-06	23.919	-0.0618	0.0613	0.3137
rs113600793	A	C	0.1829	0.0373	8.95e-07	24.0442	-0.0259	0.117	0.8248
rs115729819	G	A	-0.2484	0.0515	1.38e-06	23.2642	-0.2006	0.1707	0.2399
rs11843756	G	T	-0.184	0.0393	3.09e-06	21.9205	-0.1586	0.1356	0.2423
rs12420286	C	T	-0.2376	0.0501	2.08e-06	22.4914	0.0519	0.168	0.757201
rs1867282	T	C	0.0774	0.0166	3.15e-06	21.7403	0.1547	0.0559	0.005696
rs2073438	A	G	0.0898	0.0188	1.68e-06	22.8159	0.0373	0.063	0.5536
rs74148555	T	C	-0.3732	0.0774	2.64e-06	23.2488	-0.1548	0.1938	0.4243
rs78296352	T	G	0.343	0.0652	1.38e-07	27.6753	0.0736	0.2407	0.7597
SCF
rs113127926	A	C	0.1982	0.042	2.27e-06	22.2694	-0.0666	0.142	0.6391
rs13412535	A	G	-0.1067	0.0213	6.04e-07	25.094	-0.0795	0.0694	0.2523
rs1557570	T	G	0.1186	0.017	2.74e-12	48.6711	0.068	0.0594	0.2524
rs1568119	T	C	-0.5906	0.1129	1.24e-07	27.3652	-0.7146	0.3722	0.0548795
rs1942355	T	C	-0.0716	0.0157	4.7e-06	20.7982	-0.09	0.0551	0.1027
rs4841899	C	T	0.1004	0.0178	1.78e-08	31.8147	0.075	0.0628	0.232
rs635634	T	C	-0.1032	0.0191	6.74e-08	29.1939	-0.0163	0.0689	0.8131
rs78666213	G	T	0.2744	0.0576	2.59e-06	22.6946	0.0546	0.1885	0.771999
rs80271436	A	G	-0.237	0.0485	9.95e-07	23.8788	0.1549	0.1706	0.364
Abbreviations:
F-statistic >10 suggests sufficient strength to ensure the validity of the instrumental variable.
Beta for systemic inflammatory regulators represent change in standard deviation per 1 copy of effect allele.
IFN-γ, interferon gamma levels; SCF, stem cell factor levels.

## Sheet: eTable6
eTable 6. Details of chronic kidney disease predicting SNPs with systemic inflammatory regulators (with SNPs reaching p < 5 x 10-8).
Back to TOC
Chronic kidney disease							CTACK			GROα			IL7			IL8			IL13			NGFβ			SCGFβ			SDF1α			TNFβ			TRAIL
SNP	effect_allele	other_allele	Effect	Standard Error	P value	F-statistic	Effect	Standard Error	P value	Effect	Standard Error	P value	Effect	Standard Error	P value	Effect	Standard Error	P value	Effect	Standard Error	P value	Effect	Standard Error	P value	Effect	Standard Error	P value	Effect	Standard Error	P value	Effect	Standard Error	P value	Effect	Standard Error	P value
rs10224002	A	G	-0.1083	0.0102	2.65e-26	112.734	-0.0078	0.0284	0.757501	-0.0192	0.029	0.529	-0.016	0.0294	0.6093	0.0034	0.0289	0.9227	0.0068	0.0287	0.8162	-0.0099	0.0289	0.749899	0.0375	0.0281	0.1967	0.0006	0.0193	0.769501	0.0039	0.0417	0.9426	-0.0326	0.0189	0.0860102
rs1049518	A	G	0.0788	0.0094	5.42e-17	70.2743	0.0037	0.024	0.8731	0.012	0.0244	0.6134	-0.0078	0.0247	0.7487	0.023	0.0243	0.3434	0.0132	0.0242	0.588499	-0.0504	0.0244	0.0383999	0.0406	0.0238	0.086449	0.0018	0.0163	0.8582	-0.0062	0.0367	0.8644	0.018	0.0158	0.2579
rs11761603	T	C	-0.0674	0.0119	1.35e-08	32.0794	0.0059	0.0259	0.8254	-0.0071	0.0262	0.8267	0.0417	0.0266	0.1176	0.0278	0.0261	0.2878	0.0214	0.0261	0.4101	0.0191	0.0262	0.4529	0.0246	0.0257	0.3292	0.0183	0.0175	0.4159	-0.0063	0.039	0.8989	0.0173	0.0169	0.3143
rs12205178	A	G	0.0931	0.014	3.09e-11	44.2225	0.0836	0.0396	0.0348498	-0.0584	0.0404	0.1465	0.0412	0.0411	0.3181	0.0204	0.0404	0.6107	0.0031	0.0403	0.9434	0.0586	0.0403	0.1487	0.06	0.0393	0.1266	0.0325	0.0266	0.4075	-0.1248	0.0608	0.04	-0.0188	0.0257	0.4711
rs13391258	T	C	-0.06	0.0108	2.74e-08	30.8642	0.0274	0.0294	0.3423	-0.0137	0.0298	0.6353	-0.0304	0.0303	0.3136	0.0157	0.0297	0.612901	-0.041	0.0297	0.1626	-0.0199	0.0297	0.4895	0.0242	0.0291	0.4191	0.0103	0.02	0.2607	-0.0603	0.0437	0.1724	0.0049	0.0195	0.8071
rs1458038	T	C	-0.059	0.01	4.21e-09	34.81	0.0654	0.0246	0.00786991	-0.0011	0.0249	0.9713	0.0216	0.0252	0.3919	0.0534	0.0249	0.0316701	0.0299	0.0248	0.2273	0.0121	0.0249	0.626	0.0024	0.0244	0.9221	0.0018	0.0171	0.6503	0.0046	0.0375	0.9035	0.0004	0.0166	0.986
rs17730281	A	G	-0.0869	0.011	2.68e-15	62.41	-0.0104	0.0274	0.704901	0.0098	0.0279	0.7229	0.0426	0.0283	0.132	0.0376	0.0278	0.176	0.0333	0.0277	0.2294	0.0202	0.0278	0.4667	0.0039	0.0272	0.8864	0.0143	0.0185	0.232	0.0305	0.0416	0.46	-0.0131	0.018	0.4657
rs1889937	A	G	-0.0624	0.01	5.15e-10	38.9376	0.0094	0.0254	0.7104	-0.0038	0.0258	0.8816	0.0001	0.0262	0.9979	0.0192	0.0258	0.4565	-0.0011	0.0257	0.9653	-0.053	0.0258	0.0399098	0.0008	0.0253	0.9732	-0.0306	0.0175	0.2037	-0.0017	0.0388	0.9594	-0.0002	0.017	0.9926
rs2484639	A	G	-0.0774	0.0092	2.95e-17	70.7793	-0.0187	0.0239	0.4424	0.0293	0.0243	0.2242	-0.0332	0.0246	0.1763	0.0363	0.0243	0.1338	0.0067	0.0242	0.782299	0.0238	0.0243	0.3133	0.0262	0.0237	0.2684	0.0004	0.0163	0.717799	0.0144	0.0368	0.699199	-0.0021	0.0158	0.8969
rs2580350	A	G	0.055	0.0098	1.69e-08	31.4973	-0.0243	0.0238	0.3076	0.0002	0.0242	0.9878	0.0118	0.0245	0.6283	0.027	0.0241	0.2585	0.0019	0.0241	0.9296	0.0597	0.0243	0.0136399	0.0193	0.0237	0.4141	0.0061	0.0165	0.1318	-0.023	0.0365	0.5381	0.0055	0.016	0.7348
rs35716097	T	C	0.0785	0.0105	8.2e-14	55.8934	0.0393	0.0256	0.1237	-0.0062	0.026	0.8139	0.0321	0.0264	0.2149	0.0327	0.0259	0.2035	0.0267	0.0259	0.2947	0.0329	0.026	0.2059	0.0477	0.0254	0.0591398	0.0124	0.0171	0.9956	-0.048	0.0387	0.2101	-0.0084	0.0167	0.636601
rs3925584	T	C	0.08	0.0092	4.68e-18	75.6144	0.0391	0.0232	0.0914597	0.0036	0.0236	0.8829	-0.0165	0.0237	0.4844	0.0312	0.0234	0.1814	-0.0285	0.0234	0.2229	0.0169	0.0235	0.4652	0.0573	0.023	0.01253	0.031	0.0159	0.2369	0.0102	0.036	0.7812	0.0135	0.0155	0.3828
rs4871907	A	C	-0.0628	0.0097	9.91e-11	41.9156	0.0154	0.024	0.5211	-0.0186	0.0244	0.4463	-0.0437	0.0247	0.0767008	-0.0782	0.0243	0.001279	-0.0607	0.0242	0.01239	0.0331	0.0244	0.1745	0.0216	0.0238	0.3649	-0.0036	0.0164	0.8136	0.0414	0.0363	0.2548	0.0367	0.016	0.0212501
rs62300825	A	G	-0.0949	0.0116	2.63e-16	66.9293	-0.0395	0.0284	0.164	-0.0502	0.029	0.0866902	-0.0057	0.0293	0.8435	-0.0055	0.0288	0.8485	-0.0028	0.0288	0.9241	0.0058	0.029	0.8318	-0.0215	0.0282	0.4436	0.0189	0.0194	0.4891	-0.0113	0.0436	0.801	-0.0003	0.0188	0.9886
rs700221	A	G	-0.0719	0.0098	2.19e-13	53.8277	0.0049	0.0241	0.8472	-0.039	0.0245	0.1069	-0.0243	0.0248	0.3107	0.0071	0.0244	0.776599	-0.0144	0.0243	0.5439	-0.0155	0.0245	0.5187	-0.0623	0.0239	0.00917698	-0.0026	0.0165	0.9869	0.0239	0.0363	0.5083	0.0066	0.0161	0.6743
rs7178881	A	C	-0.0544	0.0092	4.14e-09	34.9641	-0.0123	0.0243	0.611299	-0.0457	0.0247	0.0639897	0.0153	0.025	0.5409	0.0351	0.0246	0.1525	-0.0135	0.0245	0.583899	-0.0379	0.0247	0.1255	0.0072	0.0241	0.764901	-0.0177	0.0167	0.516901	-0.0172	0.0369	0.641201	0.008	0.0162	0.6207
rs77924615	A	G	-0.2237	0.0128	6.38e-69	305.43	0.0006	0.0298	0.9864	-0.0674	0.0303	0.0263099	0.012	0.0307	0.697	-0.0128	0.0303	0.668599	0.0147	0.0303	0.621199	0.053	0.0303	0.0826609	0.0291	0.0296	0.3173	-0.0142	0.0206	0.564	-0.0275	0.0459	0.578699	-0.0252	0.0199	0.2051
rs881858	A	G	0.0616	0.0101	1.19e-09	37.1979	-0.0098	0.0258	0.7113	-0.0243	0.0261	0.3614	-0.0149	0.0266	0.5855	0.0073	0.026	0.7967	-0.0049	0.0261	0.8507	0.0168	0.0263	0.5306	-0.0069	0.0256	0.773599	-0.0121	0.0175	0.744501	0.0139	0.0383	0.7136	-0.0368	0.017	0.0310599
rs9474801	A	G	0.0522	0.0096	4.61e-08	29.5664	-0.0313	0.0264	0.2357	-0.0087	0.0267	0.749401	-0.0286	0.0273	0.2948	-0.014	0.0267	0.5967	-0.0057	0.0267	0.8252	0.0039	0.0268	0.8877	0.0174	0.0261	0.5059	0.0244	0.0182	0.1308	-0.0499	0.0399	0.1989	0.0042	0.0176	0.81
Abbreviations:
F-statistic >10 suggests sufficient strength to ensure the validity of the instrumental variable.
Beta for systemic inflammatory regulators represent change in standard deviation per 1 copy of effect allele.
CTACK, Cutaneous T-cell attracting; GROα, growth regulated oncogene alpha; SDF-1a, stromal-cell-derived factor 1 alpha levels; NGF-β, beta-nerve growth factor levels; SCGF-β, stem cell growth factor beta levels; IL, interleukin; TNF-β, tumor necrosis factor beta levels; TRAIL, TNF-related apoptosis inducing ligand.

## Sheet: eTable7
eTable 7. Details of estimated glomerular filtration rate predicting SNPs with systemic inflammatory regulators (with SNPs reaching p < 5 x 10-8).
Back to TOC
Estimated glomerular filtration rate							NGFβ			SDF1α			IL2ra			IL4			PDGF			SCF			SCGFβ
SNP	effect_allele	other_allele	Effect	Standard Error	P value	F-statistic	Effect	Standard Error	P value	Effect	Standard Error	P value	Effect	Standard Error	P value	Effect	Standard Error	P value	Effect	Standard Error	P value	Effect	Standard Error	P value	Effect	Standard Error	P value
rs10093614	A	G	-0.0018	0.0003	2.2e-10	36	0.0213	0.0255	0.4047	-0.0034	0.017	0.8784	-0.0114	0.0249	0.6446	-0.0251	0.0167	0.1326	-0.0228	0.0165	0.1657	0.0225	0.0165	0.1701	0.0257	0.0249	0.3008
rs10111039	A	G	0.0016	0.0003	4.12e-09	28.4444	-0.0073	0.0251	0.772999	0.0026	0.0172	0.8081	-0.0185	0.0247	0.4535	-0.0099	0.0168	0.5516	0.0055	0.0166	0.745799	0.0139	0.0166	0.4033	0.0129	0.0247	0.6022
rs10142359	A	G	0.0021	0.0003	7.94e-15	49	-0.0025	0.0242	0.9104	-0.011	0.0162	0.4191	0.0344	0.0237	0.148	-0.007	0.0158	0.661899	-0.0244	0.0157	0.1157	-0.0034	0.0156	0.8182	0.0245	0.0237	0.3037
rs10151563	A	G	-0.0019	0.0003	1.16e-11	40.1111	0.0142	0.0253	0.5652	0.0109	0.0168	0.85	0.0081	0.0248	0.739399	0.0063	0.0164	0.6916	0.0127	0.0163	0.4216	0.0215	0.0163	0.1808	0.0277	0.0247	0.2553
rs10163551	T	C	-0.0023	0.0003	1.46e-14	58.7778	-0.0307	0.0275	0.268	-0.008	0.0186	0.282	-0.0297	0.0269	0.2644	-0.0163	0.0181	0.3693	-0.0095	0.018	0.5975	-0.0028	0.0179	0.8747	0.0286	0.0268	0.2863
rs10224002	A	G	0.0077	0.0003	3.55e-142	658.778	-0.0099	0.0289	0.749899	0.0006	0.0193	0.769501	0.0007	0.0283	0.9659	0.0127	0.019	0.5024	-0.0005	0.0188	0.9939	-0.0349	0.0188	0.0638793	0.0375	0.0281	0.1967
rs10283362	T	C	0.0021	0.0004	2.24e-08	27.5625	-0.0292	0.0311	0.3491	-0.013	0.0213	0.6428	-0.0012	0.0304	0.9717	-0.0077	0.0208	0.7213	-0.0066	0.0206	0.752899	-0.0228	0.0205	0.2728	0.0405	0.0303	0.1803
rs1042752	A	G	0.0018	0.0003	7.08e-11	36	-0.025	0.0244	0.3038	-0.0111	0.0166	0.8816	-0.0018	0.0239	0.948	0.0132	0.0163	0.4103	0.0028	0.0161	0.8552	-0.0205	0.0161	0.2	-0.0208	0.0239	0.38
rs10430743	T	G	0.0027	0.0003	1.68e-22	81	-0.0206	0.0242	0.3897	0.0185	0.0165	0.2479	-0.0111	0.0238	0.6384	0.023	0.0162	0.1509	0.0132	0.016	0.4005	0.0084	0.016	0.5949	-0.002	0.0237	0.9293
rs1047891	A	C	-0.007	0.0003	2.29e-121	544.444	-0.0118	0.0259	0.664099	-0.0026	0.0176	0.9032	0.0312	0.0253	0.2209	-0.0135	0.0173	0.4366	-0.0081	0.0171	0.635	0.0157	0.017	0.3566	0.0005	0.0253	0.9698
rs10492436	T	C	0.002	0.0003	6.43e-13	44.4444	0.0054	0.0243	0.8199	0.0222	0.0163	0.2189	0.043	0.0237	0.0693394	0.0025	0.016	0.8785	0.0065	0.0158	0.6832	0.0149	0.0158	0.339	0.0507	0.0237	0.0321299
rs10498755	T	C	-0.0043	0.0005	5.8e-18	73.96	-0.1305	0.0484	0.00693697	0.0073	0.0331	0.673701	0.0572	0.0473	0.2268	0.002	0.0324	0.9516	0.0345	0.032	0.2819	-0.0016	0.0319	0.9586	-0.0272	0.0473	0.5637
rs10846156	T	G	-0.004	0.0003	4.13e-31	177.778	-0.0325	0.0327	0.3206	-0.0124	0.0222	0.753701	-0.007	0.032	0.8258	0.0018	0.0218	0.9365	0.0228	0.0215	0.2918	0.0341	0.0215	0.1126	0.0058	0.032	0.8514
rs10849077	A	G	-0.0025	0.0004	1.7e-08	39.0625	-0.0485	0.0375	0.2057	-0.0629	0.0259	0.00929501	-0.0361	0.0368	0.3295	-0.0685	0.0253	0.00610394	-0.0815	0.025	0.00102601	-0.0071	0.025	0.790901	-0.0594	0.0368	0.1042
rs10851885	A	G	0.0056	0.0003	9.74e-69	348.444	-0.0396	0.0349	0.262	0.0366	0.0236	0.0260597	-0.0213	0.034	0.5255	0.0368	0.0231	0.1056	0.0192	0.0229	0.3935	-0.0186	0.0228	0.4283	0.0563	0.0341	0.0973397
rs1087289	T	G	0.0019	0.0003	3.23e-10	40.1111	-0.0754	0.0249	0.00240099	-0.0247	0.0169	0.2857	-0.0983	0.0243	5.41e-05	-0.0107	0.0166	0.5208	-0.0021	0.0164	0.8947	-0.006	0.0164	0.73	-0.0112	0.0243	0.6446
rs10913015	T	C	-0.0016	0.0003	3.85e-09	28.4444	0.0691	0.0249	0.005626	0.0153	0.0168	0.4444	0.0523	0.0244	0.0319301	-0.0062	0.0165	0.709	-0.0122	0.0163	0.4531	0.02	0.0163	0.2196	-0.0162	0.0244	0.5063
rs10929380	A	G	-0.0019	0.0003	8.42e-12	40.1111	-0.0071	0.0248	0.770699	0.0015	0.0169	0.595799	-0.0049	0.0243	0.8446	0.0268	0.0166	0.1085	0.0245	0.0164	0.1378	0.0251	0.0164	0.1216	0.0101	0.0243	0.677599
rs10994860	T	C	0.0044	0.0004	3.5e-36	121	0.0461	0.0275	0.0937303	0.013	0.0184	0.5424	0.0345	0.0269	0.1991	0.0441	0.0181	0.0146801	0.0416	0.0179	0.0198898	0.0018	0.0178	0.9232	0.0126	0.0269	0.6383
rs11062102	T	C	0.0041	0.0003	2.32e-47	186.778	0.0556	0.0262	0.0336101	0.0115	0.0173	0.3991	0.0409	0.0256	0.1102	0.0202	0.017	0.2326	0.0111	0.0168	0.5062	0.0034	0.0168	0.835	0.0136	0.0255	0.5928
rs11071738	T	C	-0.0026	0.0003	5.97e-21	75.1111	0.0353	0.0239	0.1412	-0.0279	0.0163	0.1403	0.0115	0.0234	0.6053	-0.0286	0.0159	0.0712197	-0.0205	0.0157	0.1895	0.0199	0.0157	0.204	-0.0179	0.0233	0.4492
rs11109717	T	C	-0.0017	0.0003	8.4e-09	32.1111	-0.0448	0.0261	0.0858104	0.0122	0.0175	0.7125	-0.0186	0.0255	0.4691	0.0392	0.0171	0.0218902	0.0228	0.0169	0.1783	0.002	0.0169	0.9083	-0.0055	0.0255	0.8306
rs11150210	A	G	-0.0018	0.0003	3.15e-08	36	-0.0319	0.027	0.2381	0.0221	0.0183	0.3591	0.0022	0.0265	0.9371	-0.0104	0.018	0.5611	-0.0069	0.0178	0.7019	0.0145	0.0177	0.4129	0.0243	0.0264	0.3518
rs111541038	T	C	0.0032	0.0004	2.6e-14	64	0.0183	0.0393	0.6406	-0.0039	0.0269	0.7777	-0.0014	0.0386	0.9462	0.0161	0.0262	0.5432	-0.0055	0.0259	0.8431	0.0053	0.0258	0.8423	0.079	0.0386	0.0424698
rs11166440	A	G	0.0024	0.0003	3.85e-17	64	-0.0351	0.0254	0.1663	0.0138	0.017	0.2453	-0.0869	0.0248	0.0005	-0.0165	0.0167	0.3238	-0.0023	0.0165	0.8832	-0.0095	0.0164	0.560701	-0.0309	0.0248	0.2142
rs11186805	A	G	0.002	0.0003	2.45e-12	44.4444	-0.039	0.0262	0.1363	-0.0191	0.0175	0.7709	0.0263	0.0256	0.3085	0.0002	0.0172	0.9958	0.0082	0.017	0.6267	0.0303	0.017	0.0754102	-0.0017	0.0256	0.9525
rs11261022	A	C	-0.0021	0.0003	3.11e-14	49	0.0089	0.0245	0.7181	-0.0003	0.0165	0.9189	-0.0591	0.0239	0.0133801	0.0172	0.0162	0.2913	0.0122	0.0161	0.4494	0.0212	0.016	0.1863	0.0039	0.0239	0.8745
rs112880707	T	C	0.0056	0.0005	3.29e-34	125.44	-0.0231	0.0337	0.5095	0.0054	0.0224	0.3351	0.0036	0.033	0.9208	-0.0045	0.0221	0.8636	0.0021	0.0217	0.908	-0.0063	0.0217	0.7177	-0.0029	0.0329	0.9236
rs113956264	T	C	0.0075	0.0009	1.91e-18	69.4444	-0.0134	0.0713	0.783401	-0.0451	0.0479	0.4999				0.0436	0.0469	0.359	0.0225	0.0466	0.604901	-0.0864	0.0468	0.0654501	0.0353	0.0692	0.6565
rs11557049	T	C	-0.0044	0.0006	8.73e-14	53.7778	-0.0662	0.056	0.2301	-0.0257	0.0381	0.9076	-0.0356	0.0543	0.519	-0.0309	0.0377	0.4068	-0.0185	0.0373	0.606301	-0.0583	0.0373	0.1269	0.0097	0.0548	0.8615
rs11564722	T	C	0.0041	0.0003	4.11e-35	186.778	0.0215	0.0291	0.4537	0.0357	0.0196	0.2133	-0.011	0.0284	0.7057	0.03	0.019	0.1132	0.0291	0.0189	0.1216	-0.0174	0.0188	0.356	0.041	0.0284	0.1501
rs11581292	T	C	-0.0017	0.0003	6.67e-09	32.1111	0.0224	0.0244	0.3573	-0.0149	0.0166	0.2097	-0.0081	0.0238	0.7348	-0.0032	0.0163	0.8359	-0.0158	0.0161	0.3212	0.0087	0.016	0.5852	-0.0453	0.0238	0.05709
rs115926813	A	G	-0.0055	0.0007	1e-14	61.7347	-0.0152	0.0759	0.763901	0.0506	0.0521	0.879	-0.0101	0.0744	0.8623	0.0393	0.0515	0.4605	0.0285	0.0509	0.5784	0.0559	0.0506	0.2913	-0.0768	0.0744	0.2464
rs11616030	A	C	-0.004	0.0005	2.31e-16	64	0.0256	0.0342	0.4474	-0.0315	0.0229	0.1384	0.0374	0.0334	0.26	0.0001	0.0224	0.9998	0.0063	0.0222	0.766999	0.0299	0.0222	0.1746	0.0469	0.0333	0.1577
rs11642550	A	G	0.0018	0.0003	2.82e-09	36	0.0279	0.0246	0.2665	0.0089	0.0167	0.9246	0.0263	0.0241	0.2932	-0.0254	0.0163	0.1155	-0.0039	0.0162	0.780301				0.0316	0.0241	0.1969
rs1165227	T	C	0.0023	0.0004	6.32e-10	33.0625	0.0246	0.0364	0.5041	-0.0001	0.0243	0.601501	-0.009	0.0356	0.8156	-0.0158	0.0237	0.5015	-0.0393	0.0235	0.0931108	-0.0122	0.0235	0.6206	-0.0424	0.0357	0.2283
rs11657044	T	C	-0.0082	0.0004	6.7e-111	420.25	0.0057	0.0301	0.851	-0.0158	0.0202	0.378	-0.0084	0.0294	0.7777	-0.0101	0.0199	0.6153	0.0124	0.0196	0.5293	0.0241	0.0196	0.2128	-0.0092	0.0293	0.7492
rs11670056	T	C	-0.0034	0.0005	1.42e-10	46.24	0.0401	0.0675	0.580399	-0.0269	0.0491	0.2367	-0.0003	0.0664	0.9884	-0.0177	0.0476	0.686901	-0.042	0.0473	0.3824	0.0337	0.0469	0.467	-0.0184	0.066	0.7942
rs11694902	A	G	0.0041	0.0004	1.46e-25	105.063	0.0414	0.0446	0.3539	0.0054	0.0317	0.387	0.0703	0.0438	0.1081	-0.014	0.0311	0.6303	0.0157	0.0308	0.6312	0.0176	0.0307	0.557	0.0064	0.0438	0.8775
rs11702255	A	G	-0.0017	0.0003	9.66e-09	32.1111	0.0063	0.0268	0.8123	-0.0134	0.0178	0.5615	0.0263	0.0261	0.3119	-0.0097	0.0174	0.5774	-0.0279	0.0172	0.1083	0.0203	0.0171	0.2368	0.0031	0.0262	0.9037
rs11706370	A	G	0.0025	0.0003	4.47e-17	69.4444	0.0199	0.0239	0.4099	0.0105	0.0161	0.8011	0.0227	0.0234	0.3269	0.0006	0.0158	0.9715	-0.0055	0.0156	0.7257	0.0193	0.0156	0.2114	-0.012	0.0233	0.5991
rs11747993	A	G	-0.0021	0.0003	4.79e-10	49	-0.019	0.0306	0.533301	-0.0346	0.0207	0.2879	-0.0313	0.0301	0.3076	-0.0186	0.0203	0.3602	-0.0223	0.02	0.2665	-0.0093	0.02	0.653899	-0.0708	0.03	0.01789
rs11759908	T	C	-0.0027	0.0003	2.57e-21	81	-0.0109	0.0241	0.6466	-0.0334	0.0165	0.0840892	0.0099	0.0237	0.692901	-0.0342	0.0162	0.0341901	-0.0277	0.016	0.0816808	0.025	0.0159	0.1202	-0.0257	0.0236	0.2865
rs11786896	T	C	-0.0059	0.0007	1.21e-19	71.0408	-0.0566	0.0631	0.3288	0.0062	0.0456	0.7963	-0.0421	0.0624	0.4823	0.0365	0.0447	0.4253	0.0067	0.0438	0.9127	-0.0855	0.0437	0.0428401	-0.0719	0.0623	0.1785
rs11791149	T	C	0.0023	0.0004	1.24e-10	33.0625	0.0141	0.0328	0.681601	-0.0032	0.0218	0.8094	0.0193	0.032	0.548001	-0.0062	0.0214	0.774701	0.0065	0.0212	0.751701				0.0101	0.032	0.753101
rs11856829	T	C	0.0026	0.0003	1.3e-20	75.1111	-0.0229	0.0242	0.3421	-0.0128	0.0164	0.554501	-0.0267	0.0236	0.2562	0.0148	0.016	0.3605	-0.0012	0.0159	0.9355	-0.0069	0.0158	0.652701	-0.0051	0.0236	0.8372
rs12145677	A	G	-0.0031	0.0003	1.34e-25	106.778	0.0196	0.0253	0.4384	0.0049	0.0172	0.368	0.0242	0.0248	0.3291	0.0218	0.0169	0.2012	0.0369	0.0167	0.0278503	0.0145	0.0166	0.386	0.029	0.0248	0.2412
rs12149228	T	C	-0.0029	0.0004	3.37e-15	52.5625	0.0102	0.0321	0.741	-0.0094	0.022	0.3491	-0.0122	0.0315	0.708401	0.0006	0.0215	0.9786	-0.0068	0.0213	0.7346	0.0059	0.0212	0.787	-0.0074	0.0314	0.8283
rs12377027	A	G	-0.002	0.0004	1.41e-08	25	0.0069	0.0339	0.8403	0.0234	0.0231	0.7822	0.001	0.0331	0.9802	-0.0027	0.0226	0.9076	0.0101	0.0222	0.653	-0.0168	0.0223	0.450001	-0.0566	0.0332	0.0865605
rs12432201	T	C	0.0022	0.0003	1.98e-13	53.7778	-0.033	0.0266	0.2069	0.0018	0.0183	0.7627	-0.0511	0.026	0.0539896	-0.009	0.018	0.6468	-0.0001	0.0177	0.9882	-0.0272	0.0177	0.1315	-0.0295	0.026	0.2546
rs12439429	T	C	0.0017	0.0003	1.63e-10	32.1111	0.0015	0.0246	0.9516	-0.0095	0.0166	0.5639	0.0046	0.0241	0.8463	-0.0055	0.0162	0.733	-0.0042	0.0161	0.7891	-0.0246	0.016	0.1227	0.0109	0.024	0.6497
rs12544197	A	G	-0.0016	0.0003	7.67e-09	28.4444	-0.015	0.0237	0.5255	0.0107	0.0163	0.405	-0.0181	0.0232	0.442	0.0241	0.0159	0.1277	0.0246	0.0157	0.1142	-0.0107	0.0157	0.5031	0.001	0.0232	0.9638
rs1258179	A	G	-0.0021	0.0003	5.05e-15	49	-0.0075	0.0242	0.747901	-0.0102	0.0162	0.8702	0.0264	0.0236	0.2631	-0.0127	0.0159	0.4228	-0.0111	0.0157	0.4812	0.0154	0.0157	0.3262	0.0171	0.0236	0.4675
rs1260326	T	C	0.0051	0.0003	1.84e-74	289	0.0485	0.0247	0.0498701	0.0198	0.0168	0.3016	0.032	0.0242	0.1856	0.0063	0.0164	0.6925	0.0201	0.0163	0.2094	-0.003	0.0163	0.8427	0.006	0.0241	0.792399
rs12713256	A	G	0.0021	0.0003	3.47e-11	49	0.0311	0.0261	0.2333	0.0227	0.0175	0.8321	-0.007	0.0256	0.7783	0.0078	0.0171	0.6467				0.0085	0.0169	0.6161	0.0318	0.0256	0.2151
rs12916712	T	C	-0.0019	0.0003	7.6e-10	40.1111	-0.0054	0.0268	0.8473	0.0183	0.0182	0.3882	0.0187	0.0262	0.4783	0.0007	0.0178	0.9594	0.0161	0.0176	0.3548	-0.003	0.0175	0.861	-0.0006	0.0262	0.9873
rs12940987	A	G	-0.0048	0.0003	2.77e-49	256	0.0068	0.0281	0.8099	-0.01	0.0191	0.9916	-0.0031	0.0276	0.9124	0.0054	0.0187	0.770801	0.0093	0.0185	0.611799	0.0385	0.0185	0.0372203	0.0374	0.0275	0.1744
rs12942611	A	C	-0.0017	0.0003	3.42e-09	32.1111	0.0059	0.0244	0.8112	0.0125	0.0166	0.9839	-0.009	0.0239	0.7057	0.0093	0.0162	0.5619	0.0104	0.0161	0.5155	-0.0097	0.016	0.549201	0.0106	0.0239	0.656999
rs12951993	A	G	-0.0022	0.0003	4.03e-15	53.7778	-0.0365	0.0239	0.1274	-0.003	0.0161	0.8296	-0.0026	0.0235	0.9141	-0.0009	0.0157	0.9565	0.0157	0.0156	0.3144	0.0061	0.0155	0.6968	-0.0007	0.0234	0.9757
rs13047277	T	C	0.0024	0.0003	7.42e-16	64	0.0209	0.031	0.5007	-0.017	0.0208	0.5897	-0.0189	0.0304	0.527	-0.0275	0.0204	0.1767	-0.0127	0.0202	0.5229	-0.006	0.0202	0.7618	-0.0133	0.0304	0.6623
rs13064938	T	C	0.0032	0.0003	2.03e-30	113.778	-0.0068	0.0241	0.7808	0.0069	0.0163	0.7897	-0.0101	0.0235	0.675499	-0.0123	0.016	0.4407	0.0166	0.0158	0.2973	-0.0018	0.0157	0.9143	-0.0177	0.0234	0.453799
rs13065446	T	C	-0.0045	0.0003	7.43e-54	225	-0.0442	0.0259	0.0882897	-0.0053	0.0177	0.6466	0.0189	0.0254	0.4623	0.0158	0.0173	0.3577	0.0054	0.0172	0.7475	0.0056	0.0171	0.7523	-0.0154	0.0253	0.5417
rs13099700	A	G	0.0021	0.0003	4.97e-12	49	0.0199	0.0257	0.439	0.0267	0.0174	0.4267	0.0152	0.0252	0.5441	-0.0034	0.0171	0.8437	0.0181	0.0169	0.2855	0.0052	0.0169	0.7647	0.0348	0.0252	0.1674
rs13157326	A	G	-0.0024	0.0003	1.6e-16	64	0.0042	0.0242	0.8612	0.0009	0.0163	0.647201	-0.0244	0.0236	0.3008	-0.016	0.016	0.3204	-0.0094	0.0158	0.553701	0.0074	0.0158	0.6321	-0.0192	0.0236	0.4154
rs13245051	A	G	-0.0019	0.0003	2.8e-12	40.1111	-0.0404	0.0238	0.0910605	-0.0178	0.0163	0.1854	0.0048	0.0233	0.8454	-0.0044	0.0159	0.774901	-0.0073	0.0157	0.6356	-0.0136	0.0157	0.3814	-0.0108	0.0233	0.641
rs132641	A	G	-0.0024	0.0004	2.24e-11	36	0.0346	0.0363	0.3425	0.0187	0.0247	0.3839	-0.0157	0.0354	0.6567	0.0588	0.0242	0.0142298	0.0597	0.024	0.01286	-0.0095	0.0239	0.6871	0.0401	0.0354	0.256
rs1453834	T	C	-0.0021	0.0003	9.93e-14	49	-0.0247	0.0249	0.314	-0.0276	0.0172	0.2021	-0.0056	0.0243	0.8324	-0.0135	0.0169	0.4166	-0.0139	0.0167	0.3985	0.0174	0.0166	0.2908	0.0455	0.0243	0.0615205
rs1458038	T	C	0.0031	0.0003	6.88e-26	106.778	0.0121	0.0249	0.626	0.0018	0.0171	0.6503	0.0362	0.0244	0.1399	0.028	0.0168	0.0927705	0.0155	0.0166	0.3409	0.0077	0.0166	0.6575	0.0024	0.0244	0.9221
rs148185902	A	G	-0.0128	0.0013	4.92e-22	96.9467	-0.2469	0.1803	0.1705										0.0529	0.1352	0.693201
rs151245	T	G	-0.002	0.0003	4.8e-13	44.4444	0.0084	0.0242	0.723701	0.0091	0.0164	0.6106	0.0143	0.0238	0.5547	0.0107	0.0161	0.5069	0.0067	0.0159	0.681				0.0153	0.0237	0.513499
rs1541938	T	C	0.0029	0.0003	1.25e-20	93.4444	-0.0263	0.0282	0.3359	-0.0129	0.0192	0.3668	0.0269	0.0276	0.3387	0.0024	0.0188	0.901	0.0014	0.0186	0.9342	-0.0394	0.0185	0.0326603	0.0183	0.0275	0.5269
rs1545837	T	C	-0.0021	0.0003	1.44e-13	49	0.0026	0.026	0.9189	-0.0055	0.0176	0.842	0.0029	0.0255	0.9057	-0.0168	0.0172	0.329	-0.0099	0.0171	0.5605	0.0246	0.017	0.1513	0.0162	0.0254	0.523801
rs1548945	T	C	0.0038	0.0003	1.96e-41	160.444	-0.0134	0.0246	0.5854	-0.0158	0.0166	0.5096	-0.0385	0.0241	0.1165	-0.0131	0.0163	0.4224	-0.0012	0.0161	0.927				-0.0309	0.024	0.1971
rs1584028	T	C	0.0017	0.0003	1.68e-10	32.1111	-0.0244	0.0236	0.2993	-0.0069	0.0161	0.5414	-0.0084	0.0231	0.7183	-0.0317	0.0158	0.04469	-0.039	0.0156	0.0124601	0.0042	0.0156	0.7888	-0.0621	0.0231	0.00723802
rs1585499	T	C	-0.0037	0.0003	5.66e-42	152.111	0.0197	0.0253	0.4431	0.0054	0.017	0.8915	0.0049	0.0248	0.8454	-0.0125	0.0166	0.4514	-0.0068	0.0165	0.6767	0.0149	0.0164	0.368	0.0275	0.0248	0.2674
rs1617634	A	G	0.0086	0.0003	1e-200	821.778	0.0545	0.0246	0.0263603	0.0007	0.0164	0.927	-0.0337	0.024	0.1602	-0.0201	0.016	0.2121	-0.0226	0.0159	0.1535	-0.02	0.0158	0.2085	-0.0344	0.0239	0.1491
rs164747	T	G	0.0031	0.0003	2.33e-30	106.778	0.0211	0.0244	0.3839	-0.002	0.0167	0.6425	-0.0004	0.0239	0.9848	-0.0111	0.0164	0.500299	-0.0124	0.0162	0.4509	-0.0018	0.0161	0.8998	-0.0078	0.0238	0.746299
rs16823029	A	C	-0.0053	0.0005	3.35e-26	112.36	0.0007	0.0663	0.9932	-0.0136	0.0438	0.7587	-0.0372	0.0653	0.574399	0.0344	0.0429	0.4281	0.0335	0.0426	0.4193				-0.0051	0.0653	0.9263
rs16874073	T	C	-0.0042	0.0006	4.28e-11	49	-0.0313	0.0459	0.4664	-0.0188	0.0303	0.2879	0.0484	0.0451	0.2718	0.0078	0.0298	0.7956	-0.0263	0.0295	0.3842	0.0165	0.0295	0.5419	-0.08	0.045	0.0690701
rs17050272	A	G	-0.0029	0.0003	2.01e-25	93.4444	0.0196	0.0244	0.4181	-0.0224	0.0167	0.4286	-0.018	0.0239	0.4565	-0.0117	0.0163	0.4804	-0.0154	0.0161	0.3464	-0.0309	0.0161	0.0580096	-0.0114	0.0239	0.6519
rs1719935	A	G	0.0027	0.0003	6.86e-23	81	0.0187	0.0243	0.4468	0.0069	0.0163	0.64	-0.0057	0.0239	0.7986	0.0129	0.0159	0.4105	0.0369	0.0157	0.0179999				0.0314	0.0238	0.1949
rs17256228	T	C	-0.0056	0.0004	9.45e-39	196	-0.0126	0.0371	0.7146	-0.0349	0.0257	0.4712	0.0363	0.0364	0.3225	-0.0249	0.0253	0.2911	0.0045	0.025	0.9043	0.0275	0.025	0.2684	-0.0273	0.0364	0.4477
rs17563	A	G	0.0018	0.0003	5.61e-11	36	-0.0011	0.0247	0.9685	0.0004	0.0166	0.52	0.0044	0.0241	0.857	-0.0185	0.0163	0.2596	0.0042	0.0161	0.7962	0.0038	0.0161	0.819	0.0126	0.0241	0.6059
rs1757915	A	G	0.0024	0.0003	7.84e-17	64	0.0343	0.0264	0.191	0.001	0.0178	0.777499	0.0283	0.0258	0.2734	-0.0041	0.0174	0.8148	-0.0016	0.0172	0.9254	-0.0004	0.0172	0.9809	0.0114	0.0258	0.6585
rs17602729	A	G	0.0027	0.0004	1.7e-10	45.5625	0.0297	0.0366	0.4227	0.0292	0.0247	0.3708	0.0243	0.0359	0.4951	0.0256	0.0242	0.294	-0.0016	0.0239	0.9449	0.0004	0.0239	0.9888	0.038	0.0358	0.2898
rs1762416	A	G	0.0018	0.0003	1.93e-09	36	-0.0045	0.0257	0.8645	0.0202	0.0173	0.311	0.0281	0.0252	0.2642	0.0056	0.0169	0.746799	0.0032	0.0168	0.8528	0.0119	0.0167	0.4779	-0.0173	0.0251	0.4834
rs1772976	T	C	0.0017	0.0003	1.14e-09	32.1111	-0.0129	0.0243	0.5936	0.0064	0.0164	0.2067	-0.0032	0.0238	0.886	0.0253	0.016	0.1148	0.0037	0.0158	0.8163	-0.006	0.0158	0.702399	-0.0025	0.0237	0.9161
rs1800574	T	C	-0.0063	0.0008	4.76e-15	62.0156	0.0297	0.0607	0.629901	0.0172	0.0401	0.9183	-0.0756	0.0591	0.2033	-0.002	0.0392	0.9578	0.0005	0.0389	0.995	0.0186	0.0387	0.611999	0.0252	0.0591	0.6691
rs1801251	A	G	0.0019	0.0003	7.64e-12	40.1111	0.0573	0.0275	0.0367299	-0.0113	0.0188	0.416	0.0084	0.027	0.753999	-0.0063	0.0184	0.7218	-0.0021	0.0182	0.8995	-0.0227	0.0182	0.2092	-0.0057	0.027	0.8284
rs1806649	T	C	0.0027	0.0003	1.17e-17	81	-0.0023	0.0306	0.9714	-0.001	0.0207	0.858	-0.0014	0.0299	0.9533	0.0013	0.0204	0.9383	-0.0128	0.0201	0.5359				-0.0155	0.0299	0.6048
rs1883991	A	C	-0.0028	0.0003	2.48e-22	87.1111	-0.0081	0.0273	0.7715	-0.0328	0.0186	0.2245	0.0114	0.0267	0.664401	-0.0347	0.0183	0.0569994	-0.0201	0.0181	0.2601	0.0011	0.018	0.9421	0.0369	0.0267	0.164
rs1887251	T	C	0.0029	0.0003	1.69e-25	93.4444	0.0522	0.0254	0.0398703	-0.0165	0.017	0.144	-0.0155	0.0248	0.5287	-0.0302	0.0167	0.0704498	-0.031	0.0165	0.0601395	0.0011	0.0165	0.9505	0.025	0.0248	0.3184
rs1913641	T	G	-0.0021	0.0003	2.83e-14	49	-0.026	0.0242	0.2854	0.0195	0.0165	0.508401	-0.0248	0.0238	0.2994	-0.0044	0.0161	0.7897	0.0012	0.016	0.9377	-0.0077	0.0159	0.621901	0.0095	0.0237	0.6951
rs1994887	A	C	-0.002	0.0003	6.77e-11	44.4444	-0.0057	0.025	0.8147	-0.001	0.0171	0.710101	0.0084	0.0244	0.734301	0.0196	0.0167	0.2605	0.0258	0.0165	0.1252	0.0263	0.0165	0.1138	0.0102	0.0244	0.704601
rs2053196	T	C	0.0018	0.0003	3.63e-08	36	-0.0025	0.0262	0.9124	0.0076	0.0174	0.9147	-0.0157	0.0255	0.5348	-0.0068	0.0171	0.6979	-0.0176	0.0169	0.299	-0.0133	0.0168	0.4284	-0.0194	0.0255	0.4482
rs2068888	A	G	-0.0031	0.0003	7.61e-30	106.778	-0.0507	0.024	0.0348097	-0.0415	0.0162	0.0312601	-0.0447	0.0235	0.0573495	-0.0257	0.0159	0.1038	-0.0339	0.0157	0.0306697	0.0148	0.0157	0.3466	-0.0235	0.0234	0.317
rs2076668	A	G	-0.0039	0.0003	6.91e-43	169	0.0321	0.0247	0.197	-0.0204	0.0165	0.3344	0.0152	0.0242	0.5345	-0.0112	0.0162	0.4914	0.0034	0.016	0.8386	-0.0073	0.016	0.652701	0.0159	0.0241	0.5093
rs2127206	T	C	0.0015	0.0003	4.73e-08	25	0.0025	0.0237	0.9092	-0.0074	0.0161	0.4899	-0.0221	0.0232	0.3424	-0.0041	0.0159	0.7947	-0.0164	0.0157	0.2977	0.014	0.0157	0.3807	0.0278	0.0232	0.2307
rs2145166	A	G	-0.0035	0.0004	3.68e-17	76.5625	0.022	0.0351	0.5254	-0.01	0.0236	0.9427	0.0048	0.0338	0.8877	0.0184	0.0231	0.4234	-0.0071	0.0228	0.763199	0.0052	0.0227	0.8191	0.0253	0.034	0.4524
rs2184896	A	C	0.0019	0.0003	9.63e-13	40.1111	0.0225	0.0238	0.3421	-0.0162	0.0161	0.0750602	0.0092	0.0233	0.6911	-0.0241	0.0157	0.1237	-0.0336	0.0156	0.0303599	-0.0111	0.0155	0.4749	-0.0213	0.0232	0.3598
rs219781	T	G	0.0024	0.0003	3.28e-15	64	0.0139	0.0297	0.6469	-0.0187	0.0199	0.5136	0.009	0.0291	0.7741	-0.007	0.0194	0.7193	-0.0129	0.0192	0.4965	0.0049	0.0191	0.7964	-0.024	0.0291	0.4007
rs2239547	T	C	-0.0025	0.0003	6.36e-16	69.4444	0.0227	0.0261	0.3862	0.0259	0.0179	0.2568	0.0197	0.0255	0.4399	0.0189	0.0175	0.2759	0.0149	0.0173	0.3839	0.0177	0.0173	0.303	0.0399	0.0255	0.118
rs2252281	T	C	0.0042	0.0003	2.02e-50	196	0.0145	0.0273	0.6028	0.0027	0.0182	0.9274	0.0382	0.0267	0.1685	0.0186	0.0179	0.2929	0.0153	0.0177	0.3759	0.0097	0.0176	0.5732	-0.0068	0.0265	0.7624
rs2279463	A	G	0.0082	0.0004	2.46e-94	420.25	-0.0678	0.0399	0.0911801	-0.0356	0.0264	0.387	-0.0614	0.0391	0.1159	-0.0117	0.0258	0.6642	-0.0221	0.0255	0.4014	-0.03	0.0255	0.2386	-0.0636	0.039	0.1024
rs2302316	A	G	0.0018	0.0003	3.3e-08	36	-0.0312	0.0273	0.257	-0.0134	0.0186	0.4734	0.0301	0.0268	0.2599	0.0093	0.0182	0.6005	-0.0376	0.018	0.0384804	0.0013	0.018	0.9448	0.0196	0.0267	0.4614
rs2306623	T	C	-0.0021	0.0003	1.13e-12	49	0.0311	0.0254	0.2194	-0.0015	0.0172	0.518	-0.0252	0.0248	0.3112	-0.0034	0.0168	0.8374	-0.0115	0.0166	0.4884	0.0136	0.0166	0.4069	0.0395	0.0247	0.1101
rs2412608	T	C	0.0033	0.0003	8.42e-34	121	0.0011	0.0245	0.9616	0.014	0.0163	0.0932911	-0.0343	0.024	0.1467	0.0114	0.016	0.4787	0.0204	0.0159	0.2017	0.0063	0.0158	0.690799	-0.0253	0.024	0.2895
rs2452592	A	G	-0.0016	0.0003	7.57e-09	28.4444	-0.0129	0.0254	0.6097	-0.0292	0.0171	0.0669499	-0.0202	0.0248	0.3999	-0.0378	0.0168	0.0235001	-0.0384	0.0166	0.0199701	-0.0231	0.0165	0.159	0.0123	0.0247	0.621999
rs2453594	T	C	-0.0024	0.0004	4.41e-12	36	-0.0448	0.0344	0.1955	-0.0228	0.023	0.3601	-0.0253	0.0336	0.452701	-0.0459	0.0225	0.04062	-0.0364	0.0222	0.0997907	0.0087	0.0222	0.699401	-0.0045	0.0336	0.8831
rs2544390	T	C	0.0016	0.0003	1.08e-08	28.4444	0.0435	0.0262	0.0971494	0.0293	0.0176	0.3174	0.0457	0.0256	0.0741396	0.0297	0.0171	0.0838706	0.0097	0.017	0.5701				0.0231	0.0255	0.3664
rs2625166	A	G	0.0016	0.0003	4.61e-08	28.4444	-0.0338	0.0245	0.1651	0.0194	0.0164	0.5931	-0.0405	0.024	0.0898401	0.0023	0.0161	0.892	0.0063	0.0159	0.695	-0.0189	0.0159	0.2329	0.0014	0.0239	0.9565
rs2634675	A	G	0.0024	0.0003	1.77e-17	64	-0.0041	0.0241	0.8651	-0.0282	0.0163	0.0683707	0.0182	0.0236	0.4413	-0.029	0.016	0.0672806	-0.0262	0.0158	0.0971404	0.038	0.0158	0.0157699	-0.0001	0.0236	0.9969
rs267738	T	G	-0.0053	0.0003	2.38e-57	312.111	0.0108	0.0301	0.721499	-0.0212	0.0203	0.1667	-0.0016	0.0294	0.9765	-0.0413	0.02	0.0365199	-0.0292	0.0197	0.1274	0.006	0.0197	0.75	-0.0403	0.0294	0.1735
rs27028	A	G	-0.0017	0.0003	7.97e-10	32.1111	0.0006	0.0256	0.9749	0.0023	0.0173	0.646001	-0.0097	0.0251	0.683901	0.0319	0.0169	0.0597599	0.0334	0.0168	0.0472498	0.0155	0.0167	0.3543	0.0349	0.0251	0.1605
rs2783971	A	C	-0.0027	0.0003	5.9e-24	81	-0.0041	0.024	0.8346	0.0036	0.0161	0.8502	-0.0055	0.0235	0.8225	-0.001	0.0158	0.9433	0.0085	0.0156	0.594101	-0.0108	0.0156	0.4935	-0.0344	0.0234	0.1398
rs278941	A	G	-0.0019	0.0003	3.74e-10	40.1111	0.0217	0.0249	0.389	-0.0096	0.0169	0.9042	0.0039	0.0243	0.8774	0.006	0.0166	0.7191	-0.005	0.0164	0.766399	-0.0026	0.0164	0.8605	0.0327	0.0243	0.1758
rs2803959	T	C	0.0017	0.0003	6.72e-10	32.1111	-0.0053	0.0241	0.826	-0.0047	0.0162	0.4544	0.0219	0.0236	0.3542	-0.0233	0.0158	0.142	-0.0108	0.0157	0.4952	0.0015	0.0156	0.923	-0.0325	0.0235	0.1674
rs2815367	A	G	-0.0019	0.0003	5.21e-11	40.1111	-0.033	0.024	0.1722	-0.0032	0.0162	0.8446	0.0279	0.0236	0.2352	0.0109	0.0159	0.491501	0.0136	0.0157	0.3884	0.0326	0.0157	0.0376097	0.0092	0.0236	0.7008
rs2823139	A	G	-0.0032	0.0003	3.03e-29	113.778	-0.0149	0.0245	0.5392	0.026	0.0164	0.1424	0.0248	0.0239	0.2968	0.0165	0.0162	0.3052	0.0145	0.016	0.3627	0.017	0.0159	0.2778	0.0317	0.0239	0.1907
rs2834317	A	G	-0.0037	0.0004	2.8e-22	85.5625	-0.0363	0.0375	0.3343	0.0055	0.0256	0.3477	-0.0249	0.0365	0.4964	0.0052	0.0251	0.8213	0.0089	0.0248	0.7173	0.0189	0.0248	0.441	-0.0414	0.0365	0.2602
rs284316	T	C	-0.0018	0.0003	2.22e-09	36	0.0192	0.0269	0.4976	-0.0145	0.0182	0.2508	0.0052	0.0262	0.8588	-0.0069	0.0178	0.682299	-0.0208	0.0176	0.2253	-0.0074	0.0176	0.6578	0.0711	0.0263	0.00678907
rs28493806	A	G	-0.0015	0.0003	4.5e-08	25	-0.0268	0.0254	0.292	0.0054	0.0171	0.8866	-0.0046	0.0249	0.8551	0.002	0.0168	0.9089	0.0153	0.0166	0.3568	-0.0082	0.0166	0.6203	-0.0571	0.0249	0.0219301
rs2878889	A	G	-0.0018	0.0003	3.65e-11	36	0.0446	0.0241	0.0638102	0.0109	0.0164	0.5482	0.0391	0.0235	0.0971292	0.0076	0.016	0.6459	-0.0013	0.0158	0.9253	-0.0063	0.0158	0.6975	0.0217	0.0235	0.3567
rs2899333	A	G	-0.0019	0.0003	1.12e-10	40.1111	0.0049	0.0265	0.8511	-0.0104	0.0179	0.2424	-0.0226	0.0259	0.3841	-0.0262	0.0175	0.1336	-0.0453	0.0173	0.00888198	0.008	0.0173	0.6454	-0.053	0.0258	0.0405695
rs2900660	A	C	-0.0017	0.0003	3.06e-10	32.1111	0.0202	0.0258	0.4351	-0.0078	0.0173	0.3576	-0.0019	0.0253	0.9402	-0.0022	0.0169	0.8942	0.0031	0.0167	0.8531	-0.0017	0.0167	0.9249	0.0336	0.0252	0.1815
rs293736	A	C	0.0018	0.0003	1.78e-09	36	0.0323	0.0258	0.2109	0.0161	0.0173	0.2216	-0.0061	0.0253	0.790901	0.0107	0.017	0.5265	0.0105	0.0168	0.5406	0.0125	0.0168	0.4552	0.003	0.0253	0.9104
rs2960455	A	G	0.0043	0.0003	2.05e-46	205.444	0.0213	0.0275	0.4336	-0.0164	0.0185	0.8145	0.0163	0.0269	0.5462	0.0147	0.0181	0.4165	-0.0001	0.0179	0.9947	0.0024	0.0179	0.8944	-0.0159	0.0269	0.555801
rs2991341	T	C	-0.002	0.0003	1.84e-12	44.4444	-0.0094	0.0248	0.717599	-0.0242	0.0167	0.4618	-0.0167	0.0243	0.4931	-0.0199	0.0164	0.2265	-0.0398	0.0162	0.01439	-0.0118	0.0162	0.4669	-0.0113	0.0243	0.6411
rs303938	T	G	-0.0027	0.0003	8.65e-22	81	-0.0133	0.0237	0.5721	0.0072	0.016	0.8826	-0.019	0.0232	0.4185	-0.0156	0.0157	0.33	-0.0063	0.0155	0.6978	-0.0002	0.0155	0.9983	-0.0175	0.0232	0.4477
rs3107155	T	C	-0.0018	0.0003	3.65e-10	36	-0.047	0.0245	0.0547104	-0.0127	0.0167	0.9148	0.0027	0.024	0.9106	-0.0144	0.0163	0.3743	-0.0107	0.0161	0.5101	-0.0021	0.0161	0.8959	-0.0283	0.024	0.2381
rs315986	T	C	-0.0072	0.0004	1.38e-59	324	-0.0521	0.0503	0.301	-0.0273	0.0339	0.3592	0.0602	0.0491	0.2197	-0.0421	0.0333	0.2071	-0.0216	0.0328	0.5105	0.0187	0.0327	0.5668	0.0393	0.049	0.4248
rs327508	A	G	0.0023	0.0003	4.86e-11	58.7778	-0.0046	0.0345	0.8906	-0.0257	0.0235	0.343	0.0256	0.0337	0.4501	0.0014	0.0231	0.9672	-0.0018	0.0227	0.9361	0.0157	0.0227	0.5012	0.0023	0.0338	0.9458
rs34053392	A	G	0.0015	0.0003	4.41e-08	25	0.0417	0.0243	0.0866702	-0.023	0.0164	0.12	0.0137	0.0238	0.5623	0.0062	0.0161	0.7005	-0.011	0.0159	0.4893	-0.0244	0.0159	0.1273	-0.0017	0.0238	0.9389
rs34642860	T	C	0.0021	0.0003	1.44e-12	49	0.0071	0.0283	0.8013	0.0119	0.0192	0.4388	0.0033	0.0278	0.9058	-0.0044	0.0188	0.8187	-0.0145	0.0186	0.4365	0.0466	0.0186	0.01222	0.0308	0.0277	0.2668
rs35072105	A	G	-0.002	0.0003	7.74e-13	44.4444	-0.0466	0.0248	0.0612294	-0.0164	0.0166	0.4414	-0.0149	0.0242	0.5301	0.0092	0.0163	0.5629	0.0088	0.0161	0.5835	-0.0286	0.0161	0.0780603	-0.0194	0.0242	0.4418
rs35320690	T	C	-0.0026	0.0003	1.79e-17	75.1111	0.0026	0.0282	0.9297	0.0137	0.019	0.9548	0.0171	0.0276	0.5361	0.0163	0.0186	0.3799	0.014	0.0184	0.4477	-0.0174	0.0183	0.3417	-0.0154	0.0276	0.5772
rs354211	T	C	-0.0025	0.0003	1.3e-18	69.4444	0.0133	0.0267	0.6193	0.0077	0.0179	0.5627	-0.0196	0.0261	0.4492	-0.0098	0.0175	0.5784	0.0133	0.0173	0.4408	-0.0063	0.0173	0.7093	-0.0138	0.0261	0.5913
rs35917667	A	C	0.0022	0.0003	8.98e-12	53.7778	-0.0324	0.0268	0.226	-0.0146	0.0182	0.532	-0.0495	0.0262	0.0592802	0.006	0.0178	0.7376	-0.0062	0.0177	0.7259	-0.0019	0.0176	0.9079	-0.0267	0.0262	0.3076
rs35969577	T	G	-0.0061	0.0003	4.43e-105	413.444	0.0276	0.0245	0.2602	0.0109	0.0165	0.774701	0.0552	0.024	0.0212598	0.0236	0.0163	0.1468	0.0144	0.0161	0.3734	0.0349	0.016	0.0297201	0.0573	0.0239	0.0164502
rs3775932	A	C	-0.002	0.0003	7e-14	44.4444	0.012	0.0237	0.61	0.0202	0.0161	0.1647	-0.0067	0.0233	0.7771	0.02	0.0158	0.2048	0.0328	0.0156	0.0353598	0.0007	0.0156	0.9603	-0.0154	0.0232	0.5063
rs3791221	A	G	0.0022	0.0003	1.39e-14	53.7778	-0.0309	0.0246	0.2015	0.0064	0.0167	0.9297	-0.0044	0.0241	0.8315	0.0035	0.0164	0.8263	0.0087	0.0162	0.5887	0.0106	0.0162	0.5109	0.002	0.0241	0.936
rs3793662	T	C	0.0021	0.0004	1.19e-09	27.5625	-0.0208	0.0291	0.472799	-0.0185	0.0196	0.2838	-0.0344	0.0284	0.2255	-0.0033	0.0191	0.8596	-0.0042	0.0189	0.8227	-0.0204	0.0189	0.2851	-0.0455	0.0283	0.1091
rs3795503	T	C	0.0024	0.0003	1.57e-16	64	0.0056	0.025	0.8232	0.0138	0.0172	0.8258	0.0013	0.0245	0.9546	-0.0075	0.0169	0.671901	-0.0338	0.0167	0.0434	0.0232	0.0166	0.1618	-0.0086	0.0245	0.7249
rs3797537	A	G	0.0021	0.0003	1.88e-12	49	-0.0126	0.0271	0.671901	0.0242	0.0181	0.0730802	-0.0098	0.0264	0.7226	0.0375	0.0177	0.0334003	0.0224	0.0175	0.2011	-0.0153	0.0175	0.3875	-0.0022	0.0264	0.9529
rs3812036	T	C	-0.0071	0.0003	3.89e-109	560.111	0.0287	0.0268	0.2856	0.0152	0.0177	0.8328	0.0114	0.0263	0.663599	-0.0047	0.0174	0.8022	0.0062	0.0172	0.7062	0.0243	0.0172	0.1542	0.065	0.0263	0.0132999
rs3814828	A	G	0.0021	0.0003	4.69e-13	49	-0.0067	0.0254	0.7942	-0.017	0.0171	0.2195	-0.0207	0.0248	0.4023	-0.0287	0.0168	0.0839209	-0.0528	0.0166	0.00151799	-0.0235	0.0165	0.1515	0.0158	0.0248	0.517399
rs3824081	T	C	-0.0015	0.0003	1.91e-08	25	0.0055	0.0236	0.8124	-0.0187	0.0162	0.9478	0.0363	0.0232	0.1178	-0.0042	0.0158	0.791799	0.0137	0.0157	0.3825	0.0169	0.0156	0.2808	-0.0451	0.0231	0.0510105
rs3850625	A	G	0.005	0.0004	1.52e-31	156.25	-0.005	0.0333	0.8697	-0.021	0.0228	0.3227	-0.0352	0.0326	0.2825	-0.004	0.0223	0.8616	-0.0201	0.0221	0.3698	0.0207	0.022	0.345	-0.0326	0.0326	0.3185
rs3871466	T	C	-0.0022	0.0004	4.12e-08	30.25	0.0405	0.0352	0.2531	-0.0104	0.024	0.872	0.0091	0.0345	0.7956	-0.0006	0.0236	0.9744	-0.0253	0.0233	0.2806	-0.0249	0.0233	0.2801	0.0005	0.0344	0.981
rs3925584	T	C	-0.0053	0.0003	9.31e-86	312.111	0.0169	0.0235	0.4652	0.031	0.0159	0.2369	0.0173	0.0231	0.4499	0.0234	0.0156	0.1356	0.0154	0.0154	0.3246				0.0573	0.023	0.01253
rs41159	A	G	-0.0022	0.0003	3.06e-15	53.7778	-0.0333	0.0252	0.1857	0.0223	0.017	0.686099	-0.0079	0.0246	0.747001	0.0129	0.0167	0.4341	0.0074	0.0165	0.647099	0.0232	0.0165	0.1586	-0.0307	0.0245	0.2103
rs41284816	T	G	-0.0084	0.001	3.19e-17	70.56	-0.0246	0.0846	0.764901	-0.0165	0.061	0.8248	0.096	0.0834	0.2529	-0.0574	0.0601	0.3484	-0.0278	0.0595	0.6916	0.0322	0.0593	0.6138	-0.0624	0.0836	0.423
rs4233651	A	C	-0.0019	0.0003	9.76e-12	40.1111	0.0058	0.0255	0.8232	0.0108	0.0174	0.7001	-0.0086	0.025	0.7171	-0.0175	0.0171	0.2972	0.0093	0.0169	0.5873	-0.0263	0.0169	0.1166	-0.0189	0.0249	0.4539
rs429358	T	C	-0.0031	0.0004	5.13e-16	60.0625	0.0388	0.031	0.2081	-0.0302	0.0208	0.1345	0.0091	0.0304	0.7616	-0.021	0.0205	0.305	0.0006	0.0202	0.9781	-0.0155	0.0202	0.4445	0.0857	0.0303	0.00448198
rs4442348	A	G	0.0018	0.0003	3.14e-11	36	-0.0413	0.024	0.0847208	0.0084	0.0163	0.6124	-0.0304	0.0235	0.1969	0.0021	0.016	0.9007	0.0214	0.0158	0.179	0.0249	0.0158	0.1134	-0.0025	0.0235	0.9146
rs4489970	A	G	0.0028	0.0004	6.38e-11	49	0.0575	0.0363	0.1155	-0.0344	0.0238	0.2024	-0.0033	0.0354	0.9326	-0.005	0.0233	0.8542	0.0043	0.023	0.8321	-0.0039	0.023	0.8691	-0.0075	0.0353	0.8212
rs4567937	A	G	-0.0034	0.0003	8.91e-31	128.444	-0.011	0.028	0.6938	0.0118	0.0188	0.490999	0.0198	0.0274	0.4663	0.0279	0.0184	0.1295	0.0344	0.0182	0.0583405	-0.0175	0.0181	0.3378	-0.0024	0.0273	0.9373
rs4617830	A	C	0.0024	0.0003	2.58e-13	64	0.0102	0.0286	0.723199	0.0269	0.0192	0.2758	0.0566	0.0279	0.0421202	0.011	0.0188	0.5575	0.004	0.0186	0.8224	-0.0005	0.0185	0.9702	-0.0097	0.0279	0.729001
rs4656220	T	C	0.0019	0.0003	4.4e-12	40.1111	-0.019	0.0256	0.4436	-0.0293	0.0172	0.0889303	-0.044	0.025	0.0767998	-0.0143	0.0169	0.3881	-0.0014	0.0167	0.9254				-0.0247	0.0249	0.3168
rs4735334	A	G	-0.0017	0.0003	6.28e-09	32.1111	0.0176	0.027	0.5165	0.0018	0.0184	0.975	-0.0202	0.0265	0.446	-0.024	0.018	0.1811	-0.0345	0.0178	0.0518299	0.0386	0.0178	0.0305802	0.0021	0.0264	0.9371
rs4744712	A	C	-0.0049	0.0003	1.26e-67	266.778	0.0691	0.025	0.00577803	0.0338	0.0169	0.0625605	0.0303	0.0246	0.2168	0.0206	0.0165	0.2116	0.0196	0.0163	0.2299	0.0148	0.0163	0.367	0.0067	0.0245	0.7858
rs4786429	T	C	-0.0022	0.0003	2.09e-13	53.7778	-0.0123	0.0284	0.6608	-0.05	0.0192	0.00979693	-0.0266	0.0277	0.3342	-0.0245	0.0188	0.1925	-0.0237	0.0186	0.203	-0.0079	0.0185	0.6663	0.0203	0.0276	0.4578
rs4836732	T	C	0.0024	0.0003	2.33e-18	64	0.0132	0.0243	0.5866	-0.0212	0.0164	0.0987393	0.0027	0.0238	0.9131	-0.0164	0.0161	0.3087	-0.005	0.0159	0.7543	-0.032	0.0158	0.0430804	0.0177	0.0238	0.4562
rs4859682	A	C	-0.0079	0.0003	4.1e-187	693.444	0.0366	0.0243	0.1317	0.0022	0.0163	0.7927	0.0208	0.0238	0.3829	0.0215	0.016	0.1807	0.026	0.0158	0.1011	0.0138	0.0158	0.3803	0.0113	0.0237	0.634501
rs4925095	A	G	-0.0019	0.0003	2.38e-12	40.1111	-0.0106	0.024	0.659601	-0.0326	0.0162	0.01011	0.0101	0.0236	0.667599	-0.0233	0.0159	0.143	-0.0261	0.0157	0.0975506	-0.0008	0.0157	0.9588	0.0136	0.0235	0.5602
rs4945268	T	C	-0.0024	0.0004	4.21e-11	36	0.0351	0.0301	0.2358	0.0061	0.0203	0.8896	-0.0523	0.0293	0.0795408	0.013	0.0199	0.500299	0.0035	0.0197	0.8305	-0.0172	0.0196	0.3941	0.016	0.0293	0.5643
rs4946932	A	C	0.0028	0.0003	4.22e-21	87.1111	-0.0204	0.0244	0.3973	-0.011	0.0166	0.438	0.0142	0.0239	0.5579	-0.0052	0.0163	0.740699	-0.0034	0.0161	0.8193	0.0035	0.0161	0.8452	0.0319	0.0238	0.1803
rs4952981	T	C	-0.0027	0.0003	9.05e-23	81	0.0526	0.0242	0.0302301	0.0215	0.0161	0.4468	0.0352	0.0238	0.1381	0.0073	0.0158	0.6489	0.0167	0.0157	0.2802	-0.0087	0.0156	0.5824	0.0083	0.0237	0.7278
rs505966	A	G	0.0019	0.0003	1.2e-09	40.1111	0.0226	0.0271	0.3982	0.017	0.0182	0.9051	0.0091	0.0266	0.725499	0.0091	0.0179	0.605701	0.0037	0.0177	0.8332	0.026	0.0177	0.1401	0.0469	0.0266	0.0758106
rs514595	T	C	-0.0035	0.0004	3.09e-21	76.5625	-0.0309	0.0343	0.3677	-0.0076	0.0227	0.5673	-0.0315	0.0334	0.3451	-0.005	0.0221	0.802	0.0013	0.0219	0.9754	0.0261	0.0218	0.2431	-0.0228	0.0334	0.4922
rs550057	T	C	0.0025	0.0003	3.05e-16	69.4444	0.0346	0.0261	0.1858							0.0564	0.0171	0.001036							-0.0209	0.0256	0.4134
rs55722796	T	C	-0.0057	0.0003	9.47e-74	361	-0.0037	0.031	0.918	0.0129	0.0214	0.5358	0.0196	0.0303	0.5254	0.0065	0.0209	0.7612	0.0118	0.0207	0.5297	0.0085	0.0206	0.7014	-0.0024	0.0302	0.933
rs55842281	A	G	-0.0023	0.0003	6.85e-16	58.7778	0.0114	0.0247	0.6441	-0.016	0.0167	0.1437	0.0126	0.0243	0.612901	0.0021	0.0164	0.8972	0.0021	0.0162	0.8929	-0.0236	0.0162	0.1467	-0.0152	0.0242	0.534
rs55879803	T	G	-0.0016	0.0003	2.86e-08	28.4444	0.013	0.0247	0.5945	0.0138	0.0168	0.7925	-0.0087	0.0242	0.726001	-0.0093	0.0165	0.573801	-0.0118	0.0163	0.4709	-0.0205	0.0162	0.2075	0.012	0.0242	0.619801
rs56043887	T	C	-0.0021	0.0003	6.92e-15	49	-0.0242	0.0237	0.3024	0.0123	0.016	0.5098	-0.0344	0.0232	0.1373	0.0234	0.0157	0.1333	0.0284	0.0155	0.0660207	0.0073	0.0155	0.6373	-0.0197	0.0231	0.3903
rs56252444	T	G	-0.0031	0.0003	9.08e-29	106.778	0.0391	0.027	0.1468	-0.001	0.018	0.604301	0.0218	0.0263	0.4042	-0.0161	0.0176	0.3501	0.0116	0.0174	0.5115	0.0183	0.0174	0.2961	-0.0229	0.0262	0.3895
rs56255430	A	C	0.0036	0.0005	6.93e-13	51.84	-0.0323	0.05	0.547	-0.0071	0.0344	0.5419	0.0195	0.0494	0.6583	0.0155	0.0335	0.6438	-0.008	0.0332	0.8264	0.0677	0.0331	0.0416697	-0.0471	0.0493	0.3368
rs57445665	A	G	0.0021	0.0003	3.35e-10	49	-0.041	0.0284	0.1457	-0.025	0.019	0.7683	0.0017	0.0277	0.9529	-0.0103	0.0187	0.585301	-0.007	0.0185	0.706401	-0.0283	0.0184	0.1237	0.0145	0.0277	0.599799
rs58650092	A	C	0.0018	0.0003	9.96e-11	36	0.0123	0.0242	0.611	0.0069	0.0164	0.9349	0.0385	0.0236	0.1007	0.0063	0.016	0.6892	-0.0025	0.0159	0.8766	0.0061	0.0158	0.6945	0.0104	0.0235	0.6486
rs59646751	T	G	-0.0023	0.0003	1.02e-14	58.7778	0.0395	0.0271	0.1444	0.0454	0.0182	0.00765403	0.0315	0.0265	0.2332	0.0238	0.0178	0.1822	0.0621	0.0176	0.000428105	0.0315	0.0176	0.0734007	0.009	0.0264	0.732501
rs59860440	T	C	0.0022	0.0003	1.66e-13	53.7778	-0.0383	0.0281	0.1739	-0.0101	0.0192	0.5604	0.0019	0.0275	0.9483	-0.0019	0.0189	0.9091	-0.0213	0.0187	0.2483	0.0236	0.0186	0.1965	-0.0249	0.0274	0.3618
rs60068692	A	G	0.0044	0.0007	2.21e-10	39.5102	0.0167	0.0486	0.7674	0.0127	0.0318	0.7866	0.0315	0.0483	0.5221	-0.0079	0.0312	0.7987	0.0663	0.031	0.0268602	-0.021	0.0311	0.4968	0.0333	0.048	0.5283
rs60503594	T	C	-0.0022	0.0003	6.21e-15	53.7778	0.0472	0.0267	0.0774497	0.0096	0.0179	0.9016	0.0243	0.0262	0.3535	0.0045	0.0176	0.7973	0.0112	0.0174	0.5189	0.0247	0.0173	0.1548	0.0073	0.0261	0.7804
rs6055748	A	G	-0.0018	0.0003	6.31e-10	36	-0.004	0.0259	0.8857	0.0052	0.0178	0.9011	0.0161	0.0254	0.528	-0.0062	0.0173	0.7204	0.0026	0.0171	0.8755	-0.0177	0.017	0.2982	0.0161	0.0254	0.5377
rs60580012	T	C	-0.0019	0.0003	4.43e-11	40.1111	-0.0215	0.0264	0.4163	-0.0127	0.0179	0.2476	0.0168	0.0258	0.515901	-0.0365	0.0176	0.0390499	-0.0302	0.0174	0.0820597	-0.0345	0.0174	0.0457604	0.0022	0.0258	0.9313
rs6072329	A	G	0.0018	0.0003	8.72e-11	36	-0.0009	0.0238	0.9699	-0.0167	0.016	0.3329	0.0029	0.0233	0.8988	0.0099	0.0157	0.5287	-0.0027	0.0155	0.8602	-0.0166	0.0155	0.281	0.0084	0.0232	0.717799
rs61830291	A	C	-0.004	0.0005	1.4e-17	64	0.0199	0.0394	0.622499	0.0149	0.0256	0.664	0.0076	0.0383	0.8928	-0.0393	0.0253	0.1201	-0.0046	0.025	0.8785	0.0027	0.0249	0.933	0.0089	0.0381	0.736
rs61927768	A	G	-0.0019	0.0003	1.08e-10	40.1111	-0.003	0.0281	0.9098	0.0246	0.019	0.1398	0.0124	0.0275	0.6536	0.0055	0.0185	0.7681	0.0104	0.0183	0.569101	0.0116	0.0183	0.522801	-0.0085	0.0274	0.759299
rs62120440	A	G	-0.0017	0.0003	1.97e-10	32.1111	0.0227	0.0236	0.336	-0.0062	0.016	0.9377	-0.0243	0.0232	0.2936	-0.0287	0.0157	0.0685504	0.0073	0.0156	0.635801	-0.0067	0.0155	0.6656	0.0168	0.0231	0.463
rs62187541	A	G	-0.0037	0.0005	1.23e-11	54.76	0.0526	0.047	0.2608	-0.0118	0.0314	0.5467	0.0181	0.0459	0.6901	0.0063	0.0307	0.8367	0.0162	0.0304	0.595	-0.0002	0.0303	0.9946	0.0275	0.0459	0.5466
rs62191888	T	G	0.0033	0.0003	1.51e-30	121	-0.0242	0.0254	0.3392	0.0006	0.0173	0.7524	0.0472	0.0249	0.0570506	-0.0048	0.0169	0.790901	-0.0159	0.0167	0.3547	0.0088	0.0167	0.6153	-0.0247	0.0248	0.3187
rs62394289	A	G	0.0042	0.0004	1.06e-23	110.25	-0.0625	0.0353	0.0729794	0.0501	0.0237	0.0253998	-0.0149	0.0347	0.669	0.052	0.0232	0.0260801	0.0598	0.023	0.00914703	-0.0201	0.0229	0.3931	-0.0635	0.0346	0.0655405
rs62618693	T	C	0.0038	0.0007	1.4e-08	29.4694	-0.1296	0.0813	0.1205	-0.1209	0.0511	0.0613296	0.0054	0.0791	0.9506	-0.0252	0.0499	0.623	-0.0558	0.0493	0.2365	0.0124	0.0493	0.8658	-0.0329	0.0788	0.681999
rs6467958	T	C	0.0024	0.0003	2.19e-15	64	0.0334	0.0242	0.1645	-0.0033	0.0163	0.8828	0.0508	0.0238	0.03145	-0.0043	0.016	0.7895	-0.0073	0.0158	0.6489	-0.1032	0.0191	6.74e-08	0.0096	0.0237	0.7175
rs6546861	T	C	0.0063	0.0003	3.74e-85	441	-0.0199	0.0297	0.4901	0.0103	0.02	0.2607	0.042	0.0291	0.1535	-0.0063	0.0197	0.7424	0.0168	0.0195	0.3904	0.0023	0.0194	0.9284	0.0242	0.0291	0.4191
rs665731	T	C	-0.0022	0.0004	6.2e-10	30.25	0.0031	0.0344	0.981	-0.0024	0.0245	0.5048	0.0099	0.0336	0.8412	0.0027	0.024	0.9302	0.008	0.0235	0.7443	-0.0052	0.0236	0.834	0.0326	0.0336	0.3132
rs66827546	A	G	-0.0025	0.0003	2.6e-15	69.4444	-0.0632	0.0272	0.0189998	-0.0188	0.0183	0.1191	-0.017	0.0265	0.509	-0.0318	0.0179	0.0695601	-0.0074	0.0178	0.6688	-0.0382	0.0177	0.0324302	-0.0202	0.0264	0.4421
rs6708702	A	G	-0.0019	0.0003	4.61e-10	40.1111	0.0173	0.024	0.4692	0.014	0.0162	0.2103	-0.0252	0.0235	0.2846	-0.0034	0.0159	0.8366	0.0121	0.0157	0.4374	0.0244	0.0156	0.1177	0.001	0.0234	0.9598
rs6716446	A	G	0.0018	0.0003	1.58e-08	36	-0.0229	0.027	0.3959	-0.0153	0.0183	0.308	-0.0132	0.0264	0.6195	-0.008	0.018	0.658	-0.0141	0.0178	0.4256	0.0138	0.0177	0.4384	-0.0187	0.0264	0.4767
rs7012814	A	G	0.0029	0.0003	2.65e-26	93.4444	-0.0285	0.0242	0.2411	-0.0059	0.0163	0.7252	-0.0304	0.0238	0.2011	0.0181	0.016	0.2591	0.0049	0.0158	0.756	-0.0248	0.0158	0.1171	0.0141	0.0238	0.5506
rs7019647	A	G	0.0021	0.0003	1.85e-12	49	0.0307	0.0268	0.2467	0.0248	0.0183	0.258	0.0523	0.0262	0.0460903	-0.0071	0.018	0.6868	0.0173	0.0177	0.3319	-0.0266	0.0177	0.13	0.0312	0.0262	0.2279
rs7036795	T	C	-0.0022	0.0003	2.22e-10	53.7778	-0.0297	0.031	0.3386	0.0241	0.021	0.0875004	0.0017	0.0304	0.9532	-0.0084	0.0206	0.6872	0.0028	0.0203	0.8907	-0.0142	0.0203	0.4819	-0.0213	0.0303	0.4819
rs7084764	A	G	0.0028	0.0003	2.79e-24	87.1111	-0.028	0.0241	0.245	0.0033	0.0162	0.2612	-0.0739	0.0236	0.001717	-0.0132	0.0158	0.4034	-0.0035	0.0156	0.8176	-0.0101	0.0156	0.5158	-0.0298	0.0235	0.2054
rs7096715	T	C	-0.0019	0.0003	8.99e-12	40.1111	-0.0055	0.0249	0.8255	-0.0009	0.0169	0.5544	0.0019	0.0243	0.9396	0.0003	0.0166	0.9815	0.0063	0.0164	0.7031	-0.006	0.0164	0.719399	0.0079	0.0243	0.7466
rs7117020	T	G	-0.0019	0.0003	4.1e-12	40.1111	0.025	0.0255	0.3304	-0.0017	0.0172	0.5014	0.0078	0.025	0.758099	-0.0343	0.0169	0.04226	-0.0222	0.0167	0.183	0.0249	0.0166	0.1369	-0.0133	0.0249	0.5936
rs7210770	A	G	-0.0017	0.0003	2.96e-09	32.1111	0.0086	0.0248	0.732799	-0.0099	0.0167	0.7153	0.0108	0.0242	0.656401	0.0098	0.0163	0.547	0.0271	0.0162	0.0937994	0.0179	0.0161	0.2679	0.0021	0.0242	0.9271
rs7218708	A	G	-0.0016	0.0003	6.5e-09	28.4444	-0.0067	0.0235	0.779399	0.0129	0.0161	0.3746	-0.0016	0.023	0.9519	-0.0018	0.0157	0.9023	0.0174	0.0156	0.2571	-0.0048	0.0155	0.7732	0.0243	0.0229	0.2893
rs7247977	T	C	-0.0049	0.0003	2.4e-71	266.778	-0.0196	0.0257	0.4476	-0.014	0.0171	0.2597	0.0004	0.0252	0.9837	0.0025	0.0168	0.8823	-0.0144	0.0167	0.3886	0.0123	0.0166	0.454099	0.0268	0.0252	0.2861
rs72683923	T	C	-0.0074	0.001	2.73e-13	54.76	-0.125	0.1161	0.256	0.0346	0.0781	0.7035	0.0223	0.1155	0.8405	0.0259	0.077	0.7527	0.1451	0.0767	0.0581005	0.0524	0.0768	0.5063	-0.0293	0.1185	0.7968
rs72757811	T	C	-0.0016	0.0003	2.17e-08	28.4444	-0.0384	0.0262	0.1401	-0.0181	0.0178	0.2887	0.004	0.0256	0.8757	-0.0307	0.0175	0.0780908	-0.0232	0.0173	0.1745	-0.0059	0.0172	0.734999	0.0109	0.0255	0.673501
rs72801873	A	G	0.0065	0.0008	1.17e-16	66.0156	-0.0408	0.094	0.6629	-0.0018	0.0673	0.7202	0.0155	0.0917	0.8949	0.0311	0.0659	0.6699	-0.0343	0.0651	0.55	-0.0556	0.0649	0.4126	-0.0423	0.0911	0.6975
rs728538	T	G	0.0023	0.0004	1.1e-10	33.0625	-0.0022	0.0308	0.9448	-0.0277	0.0208	0.4817	0.0364	0.0304	0.2336	0.0029	0.0203	0.8859	-0.0053	0.0202	0.792	0.0094	0.0202	0.6413	0.0488	0.0303	0.1078
rs72868882	T	G	-0.0034	0.0006	2.27e-09	32.1111	-0.0067	0.0508	0.8939	-0.025	0.0343	0.1988	0.0136	0.05	0.788401	-0.0598	0.0337	0.0768794	-0.0328	0.0333	0.3266	-0.0049	0.0332	0.8827	-0.0122	0.0501	0.8083
rs72898623	A	G	-0.0031	0.0004	5.31e-13	60.0625	-0.0133	0.0453	0.757801	-0.0212	0.0311	0.4518	0.01	0.0446	0.8321	-0.0125	0.0303	0.644899	-0.0301	0.0301	0.3079	-0.0155	0.0301	0.6005	0.0429	0.0446	0.3391
rs72912510	A	G	-0.0026	0.0003	1.16e-13	75.1111	0.0386	0.0291	0.1861	0.0304	0.0198	0.5182	0.023	0.0286	0.4208	0.0225	0.0194	0.2449	0.0178	0.0192	0.3543	0.0185	0.0191	0.3331	0.0147	0.0285	0.6059
rs73116888	T	C	-0.004	0.0005	1.02e-17	64	-0.0234	0.0276	0.3875	-0.0017	0.0189	0.8934	0.0154	0.0269	0.5864	-0.0075	0.0185	0.7294	0.0233	0.0183	0.1982	-0.0139	0.0183	0.4336	0.0015	0.0269	0.9893
rs73119035	A	G	0.0034	0.0004	4.04e-17	72.25	-0.0349	0.0465	0.4557	-0.0486	0.0318	0.386	0.0742	0.0458	0.09963	0.0041	0.0312	0.8874	0.0344	0.0308	0.2583	0.0124	0.0308	0.6826	0.0007	0.0459	0.9856
rs73119306	A	G	-0.0031	0.0003	7.04e-23	106.778	-0.0154	0.028	0.5798	-0.003	0.0192	0.8438	-0.0163	0.0275	0.554799	0.0039	0.0188	0.8323	-0.0195	0.0186	0.2974	0.01	0.0186	0.5903	-0.0194	0.0274	0.481
rs7314664	T	C	-0.0022	0.0004	4.21e-08	30.25	-0.0245	0.0419	0.56	-0.0667	0.0283	0.01702	-0.0001	0.041	0.9983	-0.0408	0.0277	0.1389	-0.0395	0.0274	0.1496	-0.0274	0.0274	0.3155	0.033	0.041	0.4181
rs73245338	T	G	0.0034	0.0006	1.07e-09	32.1111	-0.0052	0.0533	0.9226	-0.0908	0.0372	0.112	-0.0146	0.0522	0.753999	-0.0526	0.0364	0.1678	-0.0171	0.0361	0.7072	-0.0152	0.036	0.673501	-0.0108	0.0524	0.8506
rs7326821	A	G	0.0023	0.0004	2.12e-10	33.0625	0.0486	0.0315	0.1236	-0.011	0.0213	0.1972	-0.0135	0.0307	0.652001	0.0174	0.0208	0.4024	0.017	0.0205	0.4094	-0.0504	0.0205	0.0140401	0.0284	0.0307	0.3551
rs736820	A	G	-0.0018	0.0003	1.03e-10	36	-0.0256	0.026	0.3231	-0.0275	0.0179	0.4286	-0.0219	0.0255	0.3923	0.0031	0.0174	0.8648	-0.0193	0.0173	0.2626	0.0088	0.0172	0.6059	-0.0434	0.0255	0.0898297
rs74424138	A	C	-0.0026	0.0004	1.5e-09	42.25	-0.0164	0.0424	0.6999	-0.0336	0.0292	0.7177	0.0192	0.0415	0.6425	-0.0134	0.0286	0.6349	0.0069	0.0282	0.8214	0.0417	0.0283	0.1435	0.0038	0.0415	0.9345
rs7492724	A	G	0.002	0.0003	7.29e-12	44.4444	-0.0097	0.0269	0.7177	0.0057	0.0182	0.5361	-0.0197	0.0263	0.4496	-0.0058	0.0178	0.7524	0.006	0.0176	0.7289	-0.0088	0.0176	0.618399	-0.0454	0.0263	0.0853493
rs750714	A	G	-0.0019	0.0003	6.76e-12	40.1111	-0.0233	0.0245	0.3398	-0.0247	0.0165	0.4072	0.0001	0.0239	0.998	0.0122	0.0161	0.4463	-0.0126	0.0159	0.4295	-0.0144	0.0159	0.3639	-0.0132	0.0239	0.5811
rs7516435	A	G	0.0031	0.0003	5.06e-26	106.778	-0.0246	0.0247	0.319	-0.0093	0.0167	0.3011	-0.0146	0.0241	0.5431	-0.0468	0.0164	0.00422396	-0.0318	0.0162	0.0493401	0.0053	0.0162	0.742499	-0.0189	0.0241	0.4337
rs7536433	T	C	0.0025	0.0003	1.88e-13	69.4444	-0.0218	0.0327	0.5007	-0.037	0.0219	0.0269302	-0.0054	0.0321	0.8644	-0.0348	0.0214	0.1049	-0.0055	0.0212	0.8019	0.0116	0.0212	0.5986	0.0028	0.032	0.9286
rs754469	A	G	-0.0024	0.0003	2.25e-17	64	0.0398	0.0244	0.1017	0.0254	0.0164	0.0851903	-0.0353	0.0238	0.1411	0.0182	0.0161	0.2623	0.0217	0.0159	0.1746	0.0037	0.0159	0.8124	0.006	0.0238	0.8022
rs75501914	A	G	0.0033	0.0006	1.12e-08	30.25	-0.0651	0.0526	0.2161	0.0064	0.0362	0.9797	-0.0665	0.0518	0.2027	-0.0111	0.0353	0.7648	0.0094	0.0349	0.7886	-0.0795	0.0348	0.0229901	0.0038	0.0516	0.9442
rs7565830	A	G	-0.0018	0.0003	2.81e-09	36	0.0028	0.0241	0.9046	-0.0251	0.0164	0.1055	-0.0235	0.0235	0.3141	-0.0077	0.0161	0.6474	-0.0218	0.0159	0.172	0.0063	0.0159	0.676	-0.0316	0.0234	0.1797
rs7591218	A	G	0.0018	0.0003	1.54e-09	36	0.0147	0.0254	0.5622	0.0033	0.0169	0.8986	-0.0047	0.0249	0.8508	0.0122	0.0166	0.4657	0.0108	0.0165	0.516	0.0211	0.0164	0.2014	0.0504	0.0249	0.0426599
rs76273615	A	G	0.003	0.0004	1.81e-13	56.25	-0.0066	0.0293	0.8173	-0.0114	0.0195	0.9651	0.0081	0.0287	0.7778	-0.004	0.0192	0.8407	0.0092	0.0189	0.6283	-0.03	0.0189	0.114	0.0071	0.0286	0.8041
rs76299412	A	G	0.0022	0.0004	1.25e-08	30.25	-0.043	0.0394	0.2527	-0.0393	0.0265	0.0776801	0.0207	0.0383	0.5904	0.0189	0.0259	0.4877	0.0207	0.0256	0.439	0.02	0.0255	0.4481	-0.0631	0.0383	0.0910207
rs7667050	T	C	0.0019	0.0003	4.09e-12	40.1111	-0.0146	0.0237	0.5369	-0.0327	0.0161	0.0105701	-0.0188	0.0231	0.4173	-0.0131	0.0157	0.4026	-0.0329	0.0155	0.03404	-0.032	0.0155	0.0393197	-0.0135	0.0231	0.5595
rs7727632	T	C	-0.0025	0.0004	3.21e-08	39.0625	0.0192	0.0455	0.6829	0.0471	0.0309	0.4894	-0.0035	0.0446	0.9374	0.0182	0.0301	0.5416	-0.0073	0.0299	0.8061	0.0074	0.0298	0.8023	0.0113	0.0446	0.7992
rs7744658	A	G	-0.0024	0.0004	2.68e-09	36	-0.047	0.0284	0.1	0.0291	0.0196	0.0352501	-0.0265	0.0279	0.343	0.0412	0.0192	0.0305499	0.0152	0.019	0.4187	-0.0154	0.0189	0.4297	-0.0414	0.0278	0.1361
rs77924615	A	G	0.0106	0.0003	2.15e-200	1248.44	0.053	0.0303	0.0826609	-0.0142	0.0206	0.564	-0.0169	0.0297	0.5654	-0.0121	0.0201	0.54	-0.0033	0.0199	0.8606				0.0291	0.0296	0.3173
rs78054198	T	G	0.0022	0.0004	4.82e-08	30.25	-0.028	0.0368	0.4624	-0.0329	0.0252	0.9338	0.0017	0.036	0.9706	-0.0021	0.0247	0.9323	-0.0005	0.0243	0.9913	0.0132	0.0243	0.5818	-0.0216	0.0359	0.5576
rs78444298	A	G	-0.012	0.001	4.44e-31	144	-0.0998	0.0929	0.2717	-0.0137	0.0634	0.7022	0.028	0.0911	0.7732	0.0438	0.0618	0.4666	-0.0732	0.0611	0.2385	0.1142	0.0612	0.0622601	0.0052	0.0896	0.9609
rs78660602	A	G	-0.0055	0.0005	2.57e-31	121	0.0297	0.032	0.3539	-0.0107	0.022	0.158	0.0064	0.0315	0.8364	0.0022	0.0215	0.9313	0.0036	0.0213	0.862	0.0191	0.0213	0.3594	0.0516	0.0314	0.1014
rs79270185	T	C	0.0058	0.0009	1.49e-11	41.5309	-0.0626	0.0589	0.287	-0.099	0.0399	0.0884199	0.0123	0.0578	0.8288	-0.0541	0.0388	0.1648	-0.0407	0.0385	0.2909	-0.0353	0.0384	0.3578	0.0451	0.0578	0.4365
rs79346194	A	G	-0.0021	0.0003	7.07e-13	49	-0.0016	0.0254	0.9458	0.0041	0.0172	0.8262	-0.0051	0.0249	0.8567	-0.0026	0.0169	0.8793	-0.0026	0.0167	0.8864	0.0025	0.0166	0.8769	0.0282	0.0249	0.25
rs7953798	T	G	-0.0045	0.0005	6.43e-21	81	-0.0205	0.0527	0.758	0.0045	0.0362	0.8373	-0.047	0.0515	0.3454	0.0472	0.0354	0.1868	0.0193	0.035	0.5726	0.0655	0.035	0.0586597	-0.0313	0.0512	0.573099
rs79760705	T	G	0.0062	0.0004	1.08e-46	240.25	0.0254	0.0366	0.4849	0.0044	0.0248	0.721499	0.0372	0.0359	0.3009	0.0029	0.0243	0.8982	-0.0343	0.0241	0.1554	0.0178	0.0241	0.4667	0.0215	0.0358	0.5508
rs7983636	A	G	0.0032	0.0005	6.55e-10	40.96	0.0077	0.0475	0.8554	0.0594	0.0319	0.0815605	-0.0188	0.0458	0.6786	0.0575	0.0314	0.0659007	0.0234	0.0309	0.4421	-0.0231	0.0309	0.4525	0.0238	0.0458	0.5857
rs79926430	T	C	0.0029	0.0005	2.91e-08	33.64	0.0069	0.0494	0.8869	-0.007	0.0335	0.82	0.0012	0.048	0.9554	-0.0077	0.0328	0.807	0.0058	0.0324	0.8645	-0.0008	0.0324	0.9728	0.0033	0.048	0.9359
rs8001243	A	G	0.0023	0.0003	7.59e-14	58.7778	0.0165	0.0263	0.5296	0.0035	0.0178	0.9031	0.0151	0.0258	0.5572	0.0067	0.0175	0.697599	-0.0212	0.0173	0.2236	-0.0048	0.0172	0.783599	0.0296	0.0257	0.2516
rs8008354	T	C	-0.0018	0.0003	1.96e-08	36	0.0321	0.0283	0.2585	-0.0093	0.0193	0.1188	-0.0204	0.0278	0.4572	-0.0076	0.0188	0.6887	0.0117	0.0186	0.5364	-0.0018	0.0186	0.9156	0.0082	0.0276	0.7795
rs8046545	A	G	-0.0017	0.0003	2.43e-09	32.1111	-0.0397	0.0245	0.1055	-0.0275	0.0166	0.2486	-0.0516	0.0239	0.0309899	-0.0219	0.0163	0.1815	-0.0127	0.0161	0.4403				0.0053	0.0239	0.8262
rs807624	T	G	0.0036	0.0003	3.09e-37	144	0.006	0.0267	0.821	0.0051	0.0178	0.5394	0.0054	0.0261	0.8351	-0.0018	0.0174	0.921	-0.0024	0.0173	0.8931	-0.0128	0.0172	0.4652	0.0031	0.0261	0.91
rs81205	A	C	0.003	0.0003	3.32e-26	100	0.0127	0.0251	0.6209	-0.0165	0.0169	0.1172	-0.0272	0.0246	0.2681	0.017	0.0166	0.3097	0.0139	0.0164	0.3979	-0.0078	0.0164	0.6275	0.0056	0.0246	0.8316
rs833806	T	G	0.0028	0.0005	3.75e-09	31.36	0.064	0.0411	0.1303	-0.0276	0.029	0.2853	-0.0007	0.0402	0.9795	0.0033	0.0282	0.9287	0.0179	0.0279	0.535	-0.0168	0.0277	0.561699	0.0544	0.0399	0.1756
rs849086	A	G	0.0019	0.0003	2.04e-10	40.1111	0.0118	0.0257	0.645199	0.0029	0.0174	0.5418	0.0574	0.0251	0.0219301	0.0099	0.017	0.5536	0.0213	0.0169	0.2062	0.0054	0.0168	0.7433	0.0581	0.0251	0.02044
rs881858	A	G	-0.0055	0.0003	4.04e-77	336.111	0.0168	0.0263	0.5306	-0.0121	0.0175	0.744501	-0.0103	0.0257	0.6915	0.0056	0.0171	0.744	-0.0196	0.017	0.2489	0.006	0.0169	0.721099	-0.0069	0.0256	0.773599
rs9307594	A	G	0.0018	0.0003	1.74e-11	36	-0.044	0.0251	0.0802602	-0.0369	0.0168	0.0594799	-0.0008	0.0245	0.982	-0.0143	0.0164	0.3771	-0.0415	0.0163	0.0105	-0.0192	0.0162	0.2442	-0.0449	0.0245	0.0621899
rs9333592	T	C	0.0053	0.0005	9.51e-22	112.36	-0.0945	0.0506	0.0611294	-0.0453	0.0334	0.2773	-0.1127	0.0496	0.02329	0.0022	0.0326	0.9571	-0.0205	0.0324	0.52	-0.0031	0.0321	0.8782	-0.0732	0.0499	0.1429
rs9373056	T	C	0.0029	0.0003	2.1e-23	93.4444	0.02	0.0278	0.4742	0.0367	0.0187	0.0944909	0.0432	0.0272	0.1117	-0.0013	0.0183	0.9436	0.0171	0.0181	0.3449	0.0169	0.018	0.3511	0.0237	0.0271	0.3838
rs9419939	A	G	0.0029	0.0004	2.77e-16	52.5625	0.0236	0.026	0.3646	0.0065	0.0176	0.768999	-0.0507	0.0254	0.0460098	-0.0262	0.0172	0.1297	-0.0116	0.0171	0.4975	-0.0075	0.017	0.6567	0.0756	0.0253	0.00285397
rs9465741	A	C	0.0023	0.0003	1.92e-16	58.7778	-0.0272	0.0241	0.2526	-0.0255	0.0163	0.4125	-0.0068	0.0235	0.774901	-0.0086	0.016	0.594101	-0.0381	0.0158	0.0167001	0.0141	0.0158	0.3694	-0.0106	0.0235	0.6595
rs952151	A	G	-0.0023	0.0003	3.86e-13	58.7778	0.0326	0.0285	0.2513	0.0177	0.0193	0.590101	0.0598	0.0279	0.03209	0.0136	0.0189	0.4761	0.0153	0.0187	0.4174	0.0344	0.0187	0.0654305	0.0089	0.0278	0.747699
rs9543135	A	G	0.0022	0.0004	1.74e-09	30.25	0.0377	0.0303	0.2133	-0.0197	0.0206	0.8421	0.0152	0.0295	0.6072	0.0049	0.0202	0.8116	0.0061	0.02	0.7619	0.0117	0.0199	0.5543	0.0601	0.0295	0.0411803
rs9652384	A	G	0.0016	0.0003	2.48e-09	28.4444	-0.0467	0.0242	0.0532096	-0.0197	0.0164	0.3594	-0.0053	0.0236	0.8258	-0.0155	0.0161	0.3432	-0.026	0.0159	0.1056	-0.0235	0.0159	0.1437	-0.0198	0.0235	0.3987
rs9784041	T	C	0.0022	0.0004	8.13e-09	30.25	-0.0162	0.0359	0.6399	-0.0155	0.0245	0.517201	0.0143	0.0351	0.684101	-0.0068	0.024	0.7894	0.0067	0.0237	0.784599				-0.0288	0.0351	0.4109
rs9823161	A	G	0.0025	0.0003	4.35e-15	69.4444	-0.0443	0.0261	0.091641	-0.0318	0.0176	0.3632	-0.0206	0.0256	0.4319	-0.0239	0.0172	0.157	-0.0094	0.017	0.5815	-0.003	0.017	0.8593	0.0355	0.0255	0.1603
rs9868185	A	G	0.0029	0.0003	3.86e-26	93.4444	-0.0136	0.0242	0.5918	-0.0314	0.0163	0.1078	-0.0027	0.0236	0.9258	-0.031	0.016	0.0540605	-0.0246	0.0158	0.1199	-0.0347	0.0158	0.0269302	0.0059	0.0236	0.7977
rs9894634	T	C	-0.0019	0.0003	2.84e-12	40.1111	0.0264	0.0239	0.2752				0.0132	0.0235	0.5671	-0.0016	0.016	0.9078	0.0128	0.0158	0.4221	-0.0131	0.0157	0.4044	0.0003	0.0235	0.999
rs9925773	A	G	-0.0028	0.0003	1.04e-18	87.1111	-0.0347	0.0269	0.1954	-0.0129	0.0184	0.758	-0.0629	0.0263	0.01725	0.0057	0.0179	0.7456	0.0073	0.0178	0.6757	-0.0391	0.0177	0.0287402	-0.0293	0.0263	0.2606
rs9932625	A	G	-0.0033	0.0003	4.66e-25	121	-0.0146	0.0294	0.6215	-0.0066	0.0201	0.5328	-0.0056	0.0288	0.8454	-0.0009	0.0198	0.9687	0.0183	0.0195	0.3461	0.0328	0.0195	0.0918396	-0.0479	0.0287	0.0948091
rs9934475	A	G	0.0018	0.0003	5.41e-11	36	0.0205	0.0255	0.4197	0.0251	0.0171	0.2737	-0.0326	0.0249	0.1913	0.0131	0.0168	0.4327	-0.002	0.0166	0.9056	0.0121	0.0165	0.4644	0.0056	0.0249	0.8212
rs9960465	T	C	0.0035	0.0003	2.36e-26	136.111	-0.0253	0.0301	0.399	-0.0198	0.0204	0.4389	-0.0449	0.0294	0.1287	-0.0461	0.02	0.0212799	-0.0291	0.0197	0.1399	-0.0279	0.0197	0.1543	-0.0097	0.0293	0.738999
rs34221697	A	G	-0.0054	0.0008	1.13e-10	45.5625				-0.104	0.0996	0.4425	0.0258	0.1305	0.6513	-0.0539	0.0913	0.5481	0.0236	0.0918	0.8309				-0.018	0.1283	0.9742
rs12781024	A	T	0.0017	0.0003	4.87e-10	32.1111													-0.0123	0.0156	0.4282
rs10767859	T	C	-0.0018	0.0003	1.73e-10	36																0.0111	0.0164	0.4992
rs10838702	T	G	-0.0022	0.0003	2.46e-15	53.7778																-0.0104	0.0169	0.5565
rs112709995	T	C	-0.0052	0.0004	2.47e-31	169																0.0129	0.0349	0.7309
rs1362996	A	G	0.0044	0.0004	3.22e-23	121																0.0054	0.038	0.8634
rs1719937	A	G	0.0027	0.0003	1.17e-22	81																0.04	0.0157	0.01102
rs2304808	T	C	0.0019	0.0003	6.72e-09	40.1111																-0.0189	0.018	0.2969
rs34221697	A	G	-0.0054	0.0008	1.13e-10	45.5625																0.0759	0.0898	0.3209
rs34468415	A	G	-0.0032	0.0003	2.19e-30	113.778																0.012	0.017	0.476
rs4656794	A	G	0.0019	0.0003	6.71e-12	40.1111																-0.0451	0.0167	0.00668405
rs635634	T	C	0.0025	0.0004	9.26e-13	39.0625																-0.1032	0.0191	6.74e-08
rs6433958	T	C	-0.0019	0.0003	2.52e-12	40.1111																0.0185	0.0157	0.2355
rs6734390	T	C	-0.0023	0.0004	3.72e-09	33.0625																0.0389	0.0219	0.0739793
rs72923454	T	C	-0.0112	0.0009	1.02e-36	154.864																0.0716	0.0409	0.0631306
rs847161	A	G	0.0023	0.0003	3.04e-12	58.7778																-0.0096	0.0161	0.5532
rs963837	T	C	-0.0053	0.0003	1.43e-83	312.111																0.0464	0.0154	0.002549
Abbreviations:
F-statistic >10 suggests sufficient strength to ensure the validity of the instrumental variable.
Beta for systemic inflammatory regulators represent change in standard deviation per 1 copy of effect allele.
SCGF-β, stem cell growth factor beta levels; NGF-β, beta-nerve growth factor levels; IL, interleukin; SDF-1α, stromal-cell-derived factor 1 alpha levels; SCF, stem cell factor levels; PDGF, platelet-derived growth factor BB levels.

## Sheet: eTable8
eTable 8. Details of Rapid3 predicting SNPs with systemic inflammatory regulators (with SNPs reaching p < 5 x 10-6).
Back to TOC
Rapid3							TNFα			IL13			IL8			IL7			IFNγ
SNP	effect_allele	other_allele	OR	Standard Error	P value	F-statistic	β	Standard Error	P value	β	Standard Error	P value	β	Standard Error	P value	β	Standard Error	P value	β	Standard Error	P value
rs13329952	T	C	1.101	0.0113	2.35e-17	14	-0.528869	0.691597	0.444447	0.0861505	0.684418	0.899832	0.440325	0.684418	0.519993	-0.418787	0.698777	0.548963	-0.217769	0.461863	0.637282
Abbreviations:
F-statistic >10 suggests sufficient strength to ensure the validity of the instrumental variable.
IL, interleukin; TNF-α, tumor necrosis factor alpha levels; IFN-γ, interferon gamma levels.
Rapid3: rapid decline in renal function, i.e., a decline in eGFR of more than 3 mL/min/1.73 m2 per year.

## Sheet: eTable9
eTable 9. Details of CKDi25 predicting SNPs with systemic inflammatory regulators (with SNPs reaching p < 5 x 10-8).
Back to TOC
CKDi25							TNFα			MIP1β
SNP	effect_allele	other_allele	OR	Standard Error	P value	F-statistic	β	Standard Error	P value	β	Standard Error	P value
rs12922822	T	C	0.8172	0.0168	3.51e-33	27	-0.192765	0.333061	0.562746	0.326217	0.213296	0.126162
Abbreviations:
F-statistic >10 suggests sufficient strength to ensure the validity of the instrumental variable.
CKDi25: rapid progression to chronic kidney disease (CKD), i.e., a decrease in eGFR ≥ 25% of baseline, along with progression from no CKD to CKD.
TNF-α, tumor necrosis factor alpha levels; MIP1bβ, macrophage inflammatory protein 1 beta levels.

[truncated: 2 more sheets: eTable10, eTable11]
